# Supplementary material for: Predominance of positive epistasis among drug resistance-associated mutations in HIV-1 protease
Source: PLoS Genet. 2020 Oct 21;16(10):e1009009. doi: 10.1371/journal.pgen.1009009 (PMC7605711; doi:10.1371/journal.pgen.1009009)
Supplement: S4 Table — (TSV) [file pgen.1009009.s012.tsv]

mutation	relative_fitness	ddg_rosetta	ddg_foldX
M46I_I54M_L76V_V82T	-2.47293881557	29.319200000000002	8.25891
I50V_I54M_V82F_L90M	-2.37543197343	29.106	1.24357
V32I_M46I_I50V_L76V_V82T_L90M	-2.65297444863	44.320800000000006	10.6245
I47V_I50V_I54M_V82F_I84V_L90M	-2.90139167323	35.525	3.79552
V32I_M46I_I54L_V82F_I84V	-2.51501875343	22.971999999999998	2.20337
I47V_I54M_L76V_I84V	-2.58493962193	31.053000000000004	8.30324
M46I_I47V_I50V_L76V_V82T_I84V	-2.81770041057	35.713	14.3461
I47V_I54M_L76V_V82F_I84V_L90M	-2.64675829024	39.968	8.65801
L76V_V82F_I84V	-1.95762543743	20.423	8.65078
V82T_I84V_L90M	-1.63056821505	18.9214	2.30356
V32I_M46I_I47V_V82T_I84V_L90M	-2.4411270643	36.4428	2.36061
I50V_I54L_L76V_V82T_I84V	-2.29108633198	32.056200000000004	13.6558
I54L_L76V_I84V	-2.61008568	31.0296	9.78637
V32I_I47V_I50V_I54M_V82T_L90M	-2.54170011848	35.003	1.45252
I50V_I54M_L90M	-2.6880342693	25.8256	1.73029
M46I_I54M_L76V_V82T_I84V_L90M	-2.62949393968	40.7398	9.74326
V32I_M46I_I54M_V82T_I84V_L90M	-2.67502551489	32.7132	2.00646
V32I_M46I_I47V_I54M_L76V_V82T	-2.70571304911	29.803000000000004	9.50296
V32I_M46I_I47V_I50V_L76V_L90M	-3.0201276981	44.2538	9.10291
M46I_I54L_L76V_I84V	-2.21891486064	32.211800000000004	10.0306
V32I_I47V_I54L_V82T_I84V	-2.62009706695	22.1068	5.81188
M46I_I47V_I50V_I54L_L76V_I84V_L90M	-2.59169836728	43.65559999999999	13.0036
V32I_I47V_L76V_V82F_L90M	-2.73577646106	31.912	6.49492
I47V_I50V_I54M_L76V_V82T	-2.29255728573	30.586000000000002	10.0363
I47V_V82T	-1.68442638843	14.279	2.94999
I47V_I50V_I54M_L76V_I84V	-2.1133163781	33.4074	10.5692
V32I_I50V_I54L_V82T_I84V_L90M	-2.55361622199	32.0584	5.20483
V32I_L76V_V82T_I84V	-2.60901884698	18.8114	8.50699
I54L_L76V_V82F_I84V	-2.4334866875	30.148400000000002	10.0371
V32I_I54L_L76V_V82T_I84V	-2.66936207133	28.180799999999998	9.15538
V32I_I47V_I50V_I54L_V82T_I84V	-2.58092928695	24.6034	6.39276
I47V_V82F	-2.40621383215	13.901999999999997	3.11846
M46I_I47V_I50V_I54L_V82F_L90M	-2.92665070596	34.408	7.80672
I47V_I50V_V82T	-2.45806772872	16.696	5.44204
V32I_I47V_L76V_L90M	-3.13805718056	31.2038	6.62288
I47V_I50V_I54M_I84V	-2.43317488476	26.5894	3.77771
V32I_I47V_I54M_V82T_L90M	-2.74173403774	32.548	-0.525258
V32I_L76V_V82F	-2.63504230166	16.8602	6.97649
I47V_I50V_I54M_V82F_L90M	-2.38302839678	33.9878	3.2437
I47V_I54L_T74P_L76V	-2.38009793068	54.376400000000004	10.9106
M46I_I54M_L76V_V82F_I84V_L90M	-3.08300188691	41.1392	8.06049
I47V_I50V_V82F	-2.54566431072	16.32	6.25817
M46I_I50V_I54L_L76V	-2.22090189637	28.157400000000003	14.5974
V32I_M46I_I47V_I54M_V82T_L90M	-2.92027524736	33.709399999999995	0.628863
M46I_I54M_T74P	-2.12497274751	48.550200000000004	1.56857
V32I_L76V_V82T	-2.5943086453	17.359	7.90822
V32I_I47V_I54M_L76V_I84V	-2.49190349468	31.218799999999998	6.82404
I50V_I54L_I84V	-2.74606154695	23.314600000000002	5.67062
V32I_M46I_I50V_I54M_V82F_I84V	-2.77270625464	25.7894	3.17666
V32I_M46I_I50V_L76V_V82F_I84V_L90M	-2.5484882059	45.587	9.40639
I54L_V82F	-2.19023259508	15.581999999999999	0.872965
I54M_L76V_V82T_I84V	-2.48498746404	29.636000000000003	9.44011
I54M_L76V_V82F	-2.44389766906	27.543599999999998	7.31847
I50V_I54L_V82T_I84V_L90M	-2.85532728247	31.933600000000002	6.57687
M46I_I54M_L76V_V82F	-2.38129411274	28.8558	7.83998
I47V_I54M_L76V	-2.45657703324	24.613000000000003	6.82741
V32I_M46I_V82T_I84V_L90M	-2.50454819156	35.668600000000005	1.78841
V32I_M46I_L76V_V82T_I84V_L90M	-2.50308549677	42.5372	8.08941
WT	0.0	NA	0.0
I54L_V82T	-1.67529398877	15.956999999999999	2.381
I47V_I54L_T74P	-1.96049561026	48.4258	4.33316
I50V_V82F_L90M	-2.91618680973	18.4122	3.24005
I47V_I54M_V82T	-2.35520234965	20.961	1.54267
M46I_I47V_L76V_V82F_I84V	-2.62058962149	33.754	10.5257
I54M_L76V_V82T	-2.36986278484	27.908799999999996	8.29592
V32I_M46I_I54L_L76V_V82T	-2.36576064289	27.948	9.45509
M46I_I54M_L76V_V82T_L90M	-2.84181133808	40.042199999999994	6.72623
M46I_I47V_I50V_I54L_I84V_L90M	-2.73517243067	36.891999999999996	8.22612
I47V_I50V_L76V_V82F_I84V	-2.68089743527	25.685999999999996	12.1325
V32I_M46I_I54L_V82F	-2.45177301403	20.827999999999996	1.63007
V32I_I47V_I50V_I54L_L76V_V82F_L90M	-2.84433851861	40.21040000000001	12.4122
V32I_I54M_V82T_I84V	-2.58811066393	19.8902	0.787708
M46I_I54L_I84V	-1.77481390096	23.5422	3.06441
V32I_L76V_V82F_L90M	-2.47138549742	27.5642	5.91011
V32I_I47V_I50V_L76V_L90M	-2.59278344719	33.76520000000001	10.0157
M46I_I47V_I50V_I54L_V82T_L90M	-2.70079912888	34.6676	7.72583
M46I_V82T_I84V_L90M	-2.75540343194	35.256600000000006	3.01426
M46I_I47V_I54L	-1.27202607578	17.725	4.20977
I47V_I50V_L76V_V82T	-2.36191956644	23.727	12.026
I50V_L76V_V82T_L90M	-3.04861623591	31.722999999999995	9.86263
V32I_M46I_I54M_L76V_V82T	-2.68493650247	29.058	8.61584
V32I_M46I_I54L_V82T	-2.40581548657	21.1764	1.69103
I50V_I54L_L76V_V82F_L90M	-2.92830048492	41.0928	10.4482
I47V_I50V_I54M_V82T_I84V	-2.4743633315	25.1752	4.86948
V32I_M46I_I47V_I50V_V82F_I84V_L90M	-2.71426045029	39.4452	2.72003
I47V_I50V_L76V_V82F	-2.7960432853	23.425	10.9555
I47V_I50V_L76V_V82F_L90M	-2.9144400452	34.2376	10.856
V32I_M46I_I50V_I54L_L76V_V82T_L90M	-2.64379285234	41.1164	11.051
I47V_I54L_V82T_I84V_L90M	-2.76425257954	31.7666	6.41165
V32I_I47V_I50V_I54M_V82T_I84V	-2.89745110874	25.6552	2.72136
I54L_V82T_I84V	-2.40454849814	19.4814	3.4911
V32I_M46I_I50V	-1.97055054319	26.0748	2.24772
V32I_M46I_I47V_I50V_I54M_V82T_L90M	-2.44187015693	36.014799999999994	1.90255
L76V_V82F_I84V_L90M	-2.01194354705	30.1604	8.25873
V32I_M46I_I47V_T74P	-2.34745212128	56.347	1.59636
V32I_I47V_I54M_V82F_I84V	-2.77036278041	23.6156	-0.0988256
I50V_V82F	-2.55592109771	7.376	2.19214
V32I_I47V_V82F_I84V_L90M	-2.96170578251	26.7374	0.142203
V32I_I47V_I50V_L76V_V82T	-2.48500387742	23.886	10.064
L10F_V32I_T74P	-2.83444208152	53.85	-1.08355
V32I_I54M_L76V_V82T_I84V_L90M	-2.52034245874	39.0736	8.29388
I47V_I54L_L90M	-2.14868032063	27.4822	2.82764
V32I_I50V_I54M_V82F	-2.66464670603	20.659799999999997	2.74912
I50V_I54M_I84V_L90M	-2.4769569363	33.4008	3.78513
V32I_I54M_L76V_V82T_L90M	-3.09256822652	38.3254	7.6469
V32I_I50V_I54M_V82T_L90M	-2.75068025722	31.7154	3.57247
V32I_I47V_I50V_L76V	-2.45391117775	23.154	10.4479
V32I_M46I_L90M	-2.12850980875	34.1334	-0.810734
V32I_M46I_L76V	-2.49308280892	30.463	6.84174
V32I_I50V_I54M_V82T	-2.27589896164	21.0236	1.64484
I47V_I50V_L76V_V82F_I84V_L90M	-2.59348773403	35.522400000000005	12.7362
M46I_I50V_I54L_L76V_L90M	-2.03073747671	38.952999999999996	10.8473
I47V_I50V_I54M_L76V_V82T_L90M	-2.20868074062	41.2024	9.67007
I47V_I50V_I54L_V82F_I84V_L90M	-2.93031488863	34.6678	6.36297
M46I_I47V_I54M_V82T_L90M	-2.88836651674	33.171	1.53441
I54M_V82F_I84V_L90M	-2.62783418399	29.867999999999995	1.12001
V32I_M46I_I50V_I54M_V82T_L90M	-2.71514857931	34.459	2.21747
M46I_I50V_I54L_L90M	-2.49437689571	28.360599999999998	6.78133
V32I_M46I_I50V_V82F_I84V	-2.83607832668	28.51	2.19959
V32I_M46I_I50V_I54M_L76V_V82F_I84V_L90M	-2.57820387249	43.3226	9.89556
I54L_T74P_L76V_V82F	-2.19522229226	58.3494	10.2981
V32I_M46I_I47V_I54L_V82F	-2.55315402711	21.7296	3.07819
V32I_M46I_I47V_I50V_I54L_L76V_V82F	-2.60384872014	30.6998	13.6894
I47V_I50V_I54L_L90M	-2.91979570756	29.940999999999995	5.94362
V32I_I47V_I50V_I54L_L76V	-2.43958249764	29.010399999999997	11.2321
V32I_M46I_L76V_V82F_L90M	-2.21426045029	41.67	8.66681
V32I_I47V_I54M_V82T_I84V	-2.40251865389	23.181599999999996	0.872941
M46I_I47V_I84V_L90M	-2.0997802565	37.7864	3.22154
V32I_M46I_I54M_L76V_V82F_L90M	-2.28477090969	39.551	6.42181
I47V_I54L_L76V_L90M	-2.76301573912	34.57940000000001	9.73049
M46I_I47V_I50V_I54L	-2.09035364493	20.142	6.41177
M46I_I47V_I50V_I54M	-2.01525404967	20.947	2.84585
V32I_M46I_I47V_I54M_L76V_V82T_L90M	-2.78387874425	40.068000000000005	8.96682
V32I_M46I_I54M_I84V	-2.55987399397	24.201	1.14832
M46I_I50V_I54L_V82F_L90M	-2.9025289851	31.734	5.18037
V32I_I54M_V82F_L90M	-2.98374091403	28.9492	0.271804
V32I_I54M_V82F_I84V_L90M	-2.78258319836	30.149	-0.721813
M46I_I47V_I50V_I54L_L76V_V82F_I84V_L90M	-2.50307051881	42.80499999999999	14.634
M46I_I50V_L76V_V82F_L90M	-2.48313560099	45.333600000000004	10.3436
V32I_I54M_I84V	-2.7708203497	21.3486	0.225642
V32I_M46I_I54L_L76V_V82F_L90M	-2.87103663384	38.3488	8.53718
V32I_M46I_I47V_I50V_L76V_V82F_L90M	-2.60145820457	44.7482	11.4095
V32I_I47V_I54L_L76V_V82F_L90M	-2.95616191153	37.5218	9.3969
M46I_V82F_L90M	-2.38708907882	32.4294	2.20409
V32I_I50V_V82F_I84V_L90M	-2.74957784176	23.004400000000004	2.8539
V32I_M46I_I47V_V82T	-2.35916969659	25.4988	1.33249
M46I_I47V_I50V_I54L_V82T_I84V_L90M	-2.81763899147	35.465599999999995	9.26559
I50V_L76V_V82T_I84V_L90M	-2.55570071401	32.265	11.7105
M46I_I47V_T74P	-2.74999850549	51.3794	4.16291
V32I_I47V_I54L_L76V_I84V_L90M	-2.54774436828	40.17999999999999	8.82303
I47V_I54L_V82F_L90M	-2.74666935444	30.781	4.57845
I47V_I50V_I54M	-2.02461323072	19.741	2.3209
V32I_M46I_T74P_L76V	-2.76035295774	61.3556	6.90861
V32I_I47V_I50V_V82T_I84V	-2.49563974241	18.8296	4.78903
V32I_M46I_I47V_V82F	-2.53854128683	25.0946	1.41516
V32I_M46I_I50V_L76V_V82F_L90M	-2.60764391676	43.858599999999996	9.81845
M46I_I54M_L76V_I84V	-2.74158569893	32.102	8.51901
I54M_L76V_L90M	-2.59366784916	35.2828	7.08736
V32I_I47V_I54M_L76V_V82T_I84V_L90M	-2.97709204258	39.754000000000005	7.58867
V32I_M46I_I47V_I54L_L76V_V82T_I84V_L90M	-2.57149498119	39.8458	10.2256
V32I_I47V_I54M_V82F_L90M	-2.43665237692	32.2066	0.123061
V82F_L90M	-1.76180323749	16.044	1.57039
L76V_I84V	-2.06569346753	21.351799999999997	8.19289
V32I	-1.69735375466	8.301	-1.29303
V32I_I50V_I54L_V82F	-2.60711781913	20.622	4.25072
I47V_I50V_I54L_I84V_L90M	-2.28354360347	35.531	7.13213
V32I_M46I_L76V_V82F	-2.51013953974	30.9334	7.78229
M46I_I47V_I50V_I54L_L76V	-2.48357499228	27.295799999999996	13.2512
V32I_I47V_I50V_I54M_T74P_V82F_I84V	-2.53658288269	57.6948	4.46928
M46I_I50V_I54M	-2.1123164442	17.402	2.66814
M46I_I54L_L90M	-1.36017763837	26.059999999999995	1.22586
M46I_I54L_V82F_I84V	-2.47043561498	22.5844	3.21625
V32I_I47V_I50V_I54M_L76V_V82T_I84V_L90M	-2.65581586689	42.2504	11.8352
V32I_I47V_I50V_I84V	-2.59451165393	20.2232	3.63239
V32I_I47V_I50V_I54L_V82T_I84V_L90M	-2.96943498986	34.582	6.55494
M46I_I47V_I50V_I54M_L76V_V82T_I84V_L90M	-2.53658288269	43.2204	12.9131
V32I_M46I_L76V_V82T	-2.96719872443	31.267000000000003	7.52868
V32I_I50V_I54L_V82T	-2.77662337106	21.006	4.05469
V32I_M46I_I47V_I54M_L90M	-2.5855657491	32.8812	-0.749015
V32I_L90M	-2.07407361669	18.818199999999997	-1.4574
I47V_I54M_L76V_V82T	-2.31914115065	28.1618	8.26244
V32I_I50V_L76V_V82F_L90M	-2.36321903876	30.035000000000004	8.98251
M46I_I47V_I54L_T74P_V82F_I84V	-2.28912512932	55.2346	7.25774
V32I_M46I_I50V_I54L_L76V_V82F_L90M	-2.36321903876	40.6032	12.5493
I47V_I54M_V82F	-2.43399588886	20.584	1.7843
V32I_I54L_L76V_V82F_L90M	-2.73048210483	37.2258	8.44712
M46I_I47V_I50V_I54L_L76V_V82F	-2.33391175578	30.5714	12.4869
V32I_M46I_I47V_I50V_I54L_I84V_L90M	-2.85673070967	37.1092	5.58524
M46I_I50V_I54L_V82F_I84V_L90M	-2.69690588594	35.1002	6.15309
V32I_I54L_V82F_L90M	-3.00731940014	28.801800000000004	1.18202
M46I_I50V_I54M_V82T_I84V	-2.36329117462	24.673000000000002	4.53759
V32I_I47V_I50V_I54M_L76V_I84V_L90M	-2.27730441006	43.5514	10.7798
I47V_I50V_L76V_I84V_L90M	-3.04014035113	36.5312	12.2093
M46I_I47V_I50V_I54L_L76V_V82T	-2.39428048781	31.0062	15.1435
M46I_I50V_I54L_V82T_I84V	-2.40298815446	24.4872	9.6592
I47V_T74P_I84V	-2.0524567264	48.9582	4.80821
V82F_I84V	-1.77572632337	9.334399999999999	1.56025
M46I_I50V_I54L_I84V_L90M	-2.78253580953	35.8284	6.28101
V32I_M46I_I50V_I54M_V82T_I84V_L90M	-2.26152560592	35.037	3.20892
L90M	-0.194791299581	11.089	-0.250086
V32I_M46I_I50V_I54M_V82T_I84V	-2.42416400336	25.192	5.33712
V32I_L76V_I84V_L90M	-2.93738695787	29.885399999999997	6.86481
V32I_I50V_I54M_L76V	-2.51821977	29.3174	8.82032
V32I_I50V_I54M_V82T_I84V_L90M	-2.71167368435	32.0798	3.02006
V32I_I50V_I54M_L76V_V82T_I84V	-2.24949447547	31.7782	11.036
I47V_I54L	-1.24096140319	16.515	3.24055
I47V_I54M	-1.39541577139	17.324	0.0893762
M46I_I54L_T74P_V82F	-2.67773326835	51.8154	4.66776
M46I_I47V_I50V_I54M_L76V_I84V_L90M	-2.63064411427	44.611000000000004	11.9707
V32I_M46I_I47V_V82F_L90M	-2.71403784931	35.6594	0.0458541
M46I_I47V_I54L_L76V_V82T	-2.45036288753	28.581400000000002	11.2588
V32I_I50V_L76V_I84V_L90M	-2.74067012282	32.5164	9.823
M46I_I47V_I50V_I84V_L90M	-2.78628552716	40.067600000000006	5.7414
V32I_I50V_I54L_V82T_I84V	-2.86630596941	22.2864	5.45687
I50V_I54L_L90M	-2.41409888685	25.8074	3.85548
V82T	-1.03201111151	5.333	1.31788
V82F	-2.33314478771	4.959	0.396972
M46I_I54M_V82F	-2.13090256235	18.213600000000003	1.56267
L10F_T74P_V82F	-3.33873594581	52.33660000000001	1.7916
I47V_I50V_I54M_L76V_V82F_I84V	-2.63004775859	32.5192	9.86174
M46I_I47V_I50V_I54L_L76V_V82F_I84V	-2.50390042205	32.915	14.9918
L10F_V32I_T74P_V82F	-3.00843882991	54.010000000000005	0.987018
M46I_I50V_L76V_L90M	-2.74067012282	40.589600000000004	9.65818
V32I_M46I_I54M_V82T	-2.43256103892	21.5196	-0.0252224
M46I_I54M_V82T	-1.4875447457	18.622	1.97439
I50V_I54L_L76V_V82T_I84V_L90M	-2.74758624024	41.9834	13.1544
V32I_I47V_I54L_L76V_V82T_I84V	-2.65513027628	28.909399999999998	10.7421
I50V_I54L_V82F_I84V_L90M	-2.68772373859	32.3718	5.2271
V32I_I54L_V82T_I84V	-2.52197693877	19.926	2.48145
M46I_I47V_T74P_L76V	-2.42598038296	57.3648	10.4378
I84V	-0.867699991276	10.275000000000002	1.48127
I50V_I84V_L90M	-2.57864794327	22.656599999999997	3.9276
V32I_I47V_I50V_I54M_V82F_I84V	-2.28047143468	26.009999999999998	2.20709
M46I_I47V_I54L_L76V_V82F_L90M	-3.12606644547	39.038	11.2619
M46I_I47V_I50V_V82T_L90M	-2.30497429578	38.129	6.01329
I54L_V82F_I84V_L90M	-3.02808844138	29.874200000000002	2.91985
I47V_I50V_L90M	-2.55905803749	22.5382	3.8919
V32I_M46I_I47V_I54L_L76V_V82T_I84V	-2.71969273514	30.093799999999998	11.2078
V32I_I47V_I54L_L76V_V82F_I84V_L90M	-2.94921055433	39.341	7.95395
V32I_M46I_I54L_L76V_L90M	-2.8761967943	37.893600000000006	8.30334
V32I_I54M_L76V	-2.73497231431	27.019800000000004	6.28607
I47V_I50V_L76V_V82T_I84V_L90M	-2.7820955505	35.045199999999994	13.8983
M46I_I47V_T74P_I84V	-2.64820178968	59.522000000000006	5.13523
M46I_I54L_V82T_L90M	-2.40781485878	29.690999999999995	2.4204
V32I_M46I_I50V_I54M_V82F_L90M	-2.71842647063	34.083600000000004	1.99291
L76V	-2.03041690136	13.5876	6.64499
V32I_M46I_I54M_L76V_I84V_L90M	-2.66278090405	41.9208	9.15857
V32I_M46I_I47V_L76V_V82F_L90M	-3.18124180118	42.2678	8.99876
V32I_M46I_I50V_I54M_I84V	-2.45702118028	26.559000000000005	4.17763
V32I_M46I_I54M_L90M	-2.56486278229	31.439600000000002	-1.62311
I50V_I54L_V82T_L90M	-2.61846413123	29.4038	5.12431
I47V_I50V_I54M_L76V_V82T_I84V_L90M	-2.61576412874	42.0226	12.098
V32I_I47V_I50V_I54L_L76V_V82F_I84V_L90M	-2.84663496496	41.661	11.5647
V32I_M46I_I47V_I54L_L76V_L90M	-2.85681970925	38.577999999999996	10.1821
V32I_M46I_I50V_V82T	-2.51334774736	26.7836	3.47191
M46I_I47V_I50V_I54M_V82T_I84V_L90M	-2.39030775687	36.21320000000001	5.55799
M46I_I54M_V82F_L90M	-2.61163299699	29.196199999999997	-1.39252
V32I_V82T_I84V_L90M	-2.92631580311	20.2532	1.04735
V32I_I47V_L76V_I84V	-2.50977030529	24.2798	8.63463
V32I_I47V_I50V_I54L_V82F	-2.48727376023	22.976399999999998	4.71072
V32I_M46I_I47V_T74P_V82F	-2.8211980262	56.7182	3.17527
I47V_I54L_L76V_V82T_I84V_L90M	-2.84773192819	38.8098	11.9932
I54L_L76V_L90M	-2.49853406627	35.065	7.45107
I47V_I50V_I54M_V82T_L90M	-2.67308190618	34.383	3.08008
M46I_I47V_I50V_I54M_L76V_V82F_I84V	-2.55090276912	33.7344	10.6583
V32I_I54L_T74P	-2.33420799288	48.968199999999996	1.10347
V32I_M46I_I54M_L76V_V82F_I84V_L90M	-2.57838868649	41.022000000000006	7.9641
V32I_M46I_I50V_V82F	-2.74705194487	26.382800000000003	3.52157
I47V_I50V_L76V	-2.46832275628	18.819	11.181
M46I_V82F_I84V_L90M	-2.51116432459	35.7608	1.75872
I47V_I50V_V82F_I84V	-2.43829000185	18.906799999999997	6.0586
L10F_V32I_I47V	-0.96094183788	28.701999999999998	-1.87844
T74P_L76V	-2.07742874485	44.1726	7.38447
V32I_M46I_I47V_I50V_L76V_V82T	-2.74336763876	34.3714	12.2552
V32I_M46I_I47V_I50V_I54L_V82F_I84V	-2.69925084307	26.3504	5.85451
V32I_M46I_I50V_V82T_I84V	-2.42617641778	28.1082	4.8754
I54M_V82T_I84V_L90M	-2.40327562391	29.436	2.1177
V32I_M46I_I47V_I54M_V82T_I84V_L90M	-2.85429201357	34.4206	1.62147
V32I_I50V_L76V	-2.68598661776	19.1066	8.039
V32I_M46I_I50V_I54L_V82F_I84V	-2.80045878114	25.3714	5.4912
I50V_V82F_I84V_L90M	-3.01962404485	21.6378	3.26477
V32I_M46I_I47V_I50V_L76V_V82F	-2.60772565883	34.0012	10.5496
V32I_M46I_I47V_I54L_V82F_I84V_L90M	-2.98646627486	33.702000000000005	3.78172
V32I_M46I_I47V_I50V_I54M_V82T	-2.72931932888	25.498	2.15377
I50V_L76V_V82F	-2.31747301913	20.607400000000002	11.5412
M46I_I47V_I54L_L76V_V82F_I84V_L90M	-2.63709180975	40.4534	10.574
V32I_I47V_I50V_I54L_V82T	-2.63138251916	23.377	5.29736
V32I_I54L_L90M	-2.63079162578	28.436799999999998	-0.586909
V32I_M46I_I47V_L76V_V82F	-2.79872000624	31.556600000000003	9.01659
M46I_I47V_I50V_I54L_L76V_V82T_I84V	-2.49037415815	32.42380000000001	18.6089
I50V_L76V_V82T	-2.65127699255	20.9514	10.7132
M46I_I47V_I54M_L76V_L90M	-2.49205157769	36.4894	8.20214
V32I_M46I_I47V_I50V_I54M_V82F	-2.57898528402	25.079	0.0197376
V32I_M46I_I54M_L76V_V82F_I84V	-2.62400298152	31.038999999999998	7.44015
V32I_M46I_I47V_L76V_L90M	-2.8668863616	41.7546	7.56311
V32I_I50V_I54M_I84V	-2.58143293713	23.7424	4.63651
I47V_I54M_L76V_V82T_L90M	-2.7483770442	38.761199999999995	8.01712
V32I_I47V_V82F	-2.27749133158	14.647200000000002	0.48241
V32I_I47V_I50V_I54L_L90M	-2.62884097535	33.0698	4.01615
V32I_I47V_T74P_L76V	-2.0731844274	51.4178	8.00296
I54L_L76V_V82T	-2.54409570159	28.084000000000003	9.57607
V32I_M46I_I47V_L76V_V82T	-2.39885364437	32.0072	9.31369
V32I_M46I_I47V_I50V_I54M_L76V_V82T	-2.50037071003	32.081	10.1653
V32I_I47V_I50V_I54L_L76V_V82F	-2.46418658707	29.3274	11.2363
V32I_M46I_I54L_L76V_I84V	-2.60050295674	30.8128	9.04665
L10F_V32I_I47V_T74P	-2.32427945098	60.3574	-0.422306
V32I_M46I_I47V_I54L_V82T_I84V	-2.47714011942	23.304400000000005	4.82918
T74P_V82F_I84V	-1.94742310217	42.516200000000005	3.15189
I50V_L76V_V82F_I84V	-2.75027614701	22.8598	11.6447
I50V_I54M_L76V	-2.339112335	26.974	9.13265
V32I_I50V_L76V_V82T_L90M	-2.63844177082	30.406599999999997	9.48135
V32I_M46I_I47V_I54L_V82T_I84V_L90M	-2.75681012666	33.3954	4.70595
I47V_I54L_L76V_I84V_L90M	-2.80434010722	39.8524	11.1018
M46I_I54L_L76V_V82T_L90M	-2.49161551586	40.2386	9.06714
M46I_I47V_I54M_L76V_I84V	-2.5051660681	32.285399999999996	8.86768
V32I_I54M_L76V_L90M	-3.07535048916	37.731	5.73992
V32I_M46I_I47V_I50V_I54L_L76V_L90M	-2.39391537912	40.8794	13.4447
V32I_M46I_I54L	-1.59812627619	20.3268	0.203642
V32I_M46I_I54M	-1.9530584889	20.828	-0.444628
M46I_I47V_T74P_V82T	-2.64685722042	56.620999999999995	4.98254
I47V_V82F_L90M	-2.77864364935	24.886599999999998	2.97446
I47V_I50V_I54L_V82F	-2.5629088806	22.193	6.66828
V32I_M46I_I50V_I54M_L76V_V82F	-2.27669715383	31.0596	10.1202
V32I_M46I_I47V_I50V_I54M	-2.18457222859	24.828	1.19845
V32I_M46I_I50V_I54L_L76V_L90M	-2.67012179106	40.4148	11.9406
V32I_M46I_I47V_I50V_I54L_L76V_V82T_L90M	-2.52272622401	41.884600000000006	14.2783
M46I_I47V_I50V_V82T	-2.26642539567	27.124000000000002	6.12869
V32I_I47V_L76V	-2.50457188383	20.777	6.07318
V32I_I47V_I50V_I54L_L76V_I84V_L90M	-2.69111378686	42.7022	10.9541
V32I_M46I_I50V_I54M_L76V_L90M	-2.51245383114	41.5172	9.92603
I47V_I50V_I54L_V82T	-2.52098110411	22.569	7.29212
M46I_I47V_I50V_I54L_L76V_V82T_I84V_L90M	-2.33260930045	42.3582	16.4162
V32I_I47V_I84V	-1.36535522886	17.747999999999998	1.09502
V32I_I47V_I54L_L76V_I84V	-2.87429204887	30.2796	9.18521
V32I_M46I_I50V_I54M_L76V_V82T	-2.58924894968	31.628800000000002	9.90351
V32I_I50V_I54L_V82F_I84V	-2.78325583634	22.7802	4.52968
M46I_I47V_I50V_V82F	-2.50130122062	26.747000000000003	5.47051
I50V_I54M_V82T_I84V_L90M	-2.64998169506	31.9746	4.52587
V32I_I50V_I54M_L76V_L90M	-2.65715681389	39.9356	7.75533
V32I_M46I_I47V_I54M_V82F_I84V	-2.78861093281	24.9194	0.316695
V32I_V82F_L90M	-3.23258343472	19.2954	-0.983233
V32I_M46I_I47V_I54L_L76V_V82F_I84V	-2.66199021913	30.560399999999998	10.5046
M46I_I47V_I54L_V82T	-2.49789814365	21.362	5.39985
V32I_M46I_I47V_I50V_L76V_V82T_I84V_L90M	-2.41064368869	45.768	11.2905
I47V_I54L_V82T_I84V	-2.79599555783	21.9914	5.83775
L76V_I84V_L90M	-2.22502779447	31.379399999999997	7.81971
V32I_M46I_V82T_I84V	-2.80735096771	25.6486	2.05051
V32I_M46I_I47V_I50V_I54M_L76V_V82F	-2.51307907557	31.701800000000002	11.3053
V32I_I50V_I84V	-2.56206213558	14.065800000000001	2.8934
V32I_I50V_I54L_V82F_L90M	-2.31473413307	31.2928	3.20857
M46I_I50V_I54L_L76V_V82T_L90M	-2.31473413307	42.70399999999999	12.3187
M46I_I54L_L76V	-2.07819519333	25.736400000000003	7.74105
M46I_I47V_I54L_V82F	-2.51195869356	20.986	5.54279
M46I_I47V_I54L_I84V_L90M	-2.69501186921	34.535399999999996	4.80486
L10F_I47V_T74P	-2.81720849904	55.8568	1.83387
V32I_M46I_I47V_I54L_L76V_V82F_L90M	-2.83016591473	39.09779999999999	10.8469
V32I_M46I_I47V_I54M_L76V_V82F	-2.67701321282	29.3836	7.39099
I47V_T74P_V82T	-2.35917935176	46.1622	4.57852
M46I_I47V_I54M_L76V_V82T	-2.54661283416	29.342599999999997	9.44405
V32I_I47V_I54L_I84V	-2.45619098794	23.577399999999997	2.92817
V32I_I54L_L76V_I84V_L90M	-2.6812151266	39.5152	11.2652
M46I_I54M_V82T_I84V_L90M	-2.50156594764	32.142999999999994	2.51456
V32I_M46I_I47V_V82F_I84V_L90M	-2.57720288336	37.2408	1.675
V32I_M46I_I47V_I54M_L76V_L90M	-2.74728321997	39.524	7.46251
M46I_V82F_I84V	-2.43944805059	25.643399999999996	2.07443
V32I_M46I_I54L_L76V_V82F_I84V_L90M	-2.72263381898	39.5238	8.97051
V32I_T74P_I84V	-2.52227695852	42.9228	1.92319
V32I_M46I_I54L_I84V_L90M	-2.71842647063	33.7726	1.77186
M46I_I47V_I54M_L76V_V82F	-2.56533789642	29.085	9.03645
M46I_I47V_I54M_L76V_V82F_L90M	-3.05967293161	39.803399999999996	9.85196
I47V_T74P_V82F	-2.47943326241	45.6594	4.81021
M46I_I47V_V82F	-2.38388666285	24.33	4.45812
I47V_I50V_I54M_L76V_V82F	-2.16083411397	30.174400000000002	9.42352
V32I_M46I_I54M_V82F	-2.59850975647	21.175	1.02575
L10F_I47V	-0.826837085698	23.951	-0.0127644
V32I_I47V_I54M_V82T_I84V_L90M	-2.56195822228	33.101800000000004	0.678995
I54L_L76V_V82T_L90M	-2.61202239644	39.065000000000005	8.61656
I47V_I54L_L76V_V82F_I84V_L90M	-3.03522931263	39.144999999999996	10.1794
V32I_I47V_I54M_L76V_V82T_I84V	-2.65454262643	29.787799999999997	8.58322
I47V_I54M_L76V_V82T_I84V	-2.69984466388	29.532	10.3322
I47V_V82T_I84V_L90M	-2.86343437512	25.925400000000003	3.94035
V32I_M46I_I47V_I50V_L76V_V82F_I84V	-2.5937705139	36.1914	12.3962
V32I_M46I_I47V_I54M	-1.25998809562	22.3516	-0.843822
I47V_V82T_L90M	-2.76618152284	25.284	2.67618
I47V_I50V_I54L_L76V_V82F	-2.85425806549	29.4132	13.2878
M46I_I50V_V82T_L90M	-2.60066711142	35.241	3.92931
I50V_V82T_L90M	-2.93329663734	18.7196	3.69819
T74P_L76V_V82F_I84V	-2.17585319391	51.144600000000004	9.17951
V32I_M46I_I50V_I54L_V82F_I84V_L90M	-2.52954570159	35.324799999999996	4.62876
V32I_M46I_I84V_L90M	-2.77297217561	37.0236	0.606094
M46I_I54L_L76V_V82F_I84V	-2.65082047517	31.2974	10.7193
M46I_I47V_I54L_L76V_V82T_L90M	-2.26897664251	39.2458	12.7549
V32I_M46I_I47V_I50V_I54M_L76V_I84V_L90M	-2.27046498553	44.730000000000004	11.778
M46I_I50V_L76V_V82T_L90M	-2.76189216441	45.7342	11.113
I54L_L76V_I84V_L90M	-2.58996656309	40.9634	9.69255
V32I_I47V_T74P	-2.54726275183	45.9314	0.915226
I47V_I54L_T74P_V82F_I84V	-2.42184284588	54.0586	6.43461
V32I_M46I_I47V_I50V_I54M_L76V_L90M	-2.50971073629	41.949	9.00834
V32I_M46I_I50V_L76V_V82F	-2.41663903412	33.2448	9.98068
V32I_M46I_I50V_L76V_L90M	-2.52651514877	43.785000000000004	8.87003
I47V_L76V_I84V	-2.61102766109	24.0058	9.52895
V32I_M46I_I47V_T74P_L76V_L90M	-2.63844177082	70.47279999999999	8.67191
V32I_M46I_I50V_I54L_V82T	-2.49463707716	23.5724	4.82144
M46I_I50V_I84V_L90M	-2.91203351814	39.1608	4.62242
M46I_I47V_L76V_I84V	-2.48241207785	34.624399999999994	10.9597
I47V_I54L_L76V_V82F_L90M	-2.95720568606	37.789	10.6251
M46I_I54M_L76V_L90M	-2.59294990733	36.324	6.84243
V32I_I54L_L76V_L90M	-2.74102007816	36.824799999999996	5.40702
V32I_M46I_I50V_I54L_L90M	-3.01270368002	33.475199999999994	3.44411
V32I_M46I_I50V_L76V_V82T	-2.8657127077	33.7072	11.7662
I47V_I50V_I54L_L76V_V82T_I84V	-2.49171243572	31.2634	15.2541
V32I_I47V_I54L_L76V_V82F	-2.65307642772	27.201599999999996	10.0915
V32I_M46I_I50V_I54L_V82T_I84V	-2.59984837649	24.988	6.55867
I50V_L76V	-2.46812992075	15.904000000000002	9.35151
V32I_M46I_I47V_I54L_I84V_L90M	-2.92015920319	34.5156	3.81276
M46I_I47V_L76V_V82T_I84V_L90M	-2.79547119466	43.02380000000001	11.8757
M46I_I54M_V82F_I84V_L90M	-2.65563614212	32.656400000000005	1.58255
V32I_I47V_I54L_L76V_V82T	-3.04681313661	27.5936	10.6754
V32I_M46I_I50V_I54L_V82T_L90M	-2.43425017365	34.321600000000004	4.70361
M46I_I54M_V82F_I84V	-2.64097845598	22.5416	1.77971
V82T_I84V	-1.58821588296	8.9008	2.54845
T74P_I84V	-1.89448854814	43.4798	2.96869
M46I_I47V_I50V_L76V_V82F	-2.29037596516	33.897000000000006	10.5156
M46I_I54M_L76V_V82F_L90M	-2.82062620821	39.83800000000001	7.28246
I47V_T74P_L76V_V82F	-2.64977876768	51.77040000000001	10.4455
I54M_L76V_V82F_L90M	-2.81178661871	38.52	5.0503
V32I_I50V_L76V_I84V	-2.40910381898	22.507799999999996	10.8796
M46I_I47V_V82T	-2.31927250877	24.707	3.64596
T74P	-2.02911897247	33.3506	1.59284
M46I_I54L_T74P_V82F_I84V	-2.5509144573	56.011199999999995	4.45401
V32I_I47V_V82F_I84V	-2.51764640275	16.813399999999998	0.168918
I47V_I54L_V82T_L90M	-3.02577053	31.157	3.89487
M46I_I47V_I50V_I54M_I84V_L90M	-2.73382116781	37.562200000000004	4.23954
M46I_I47V_I54M	-1.78456111724	18.529	0.907717
V32I_I47V_I54M_L76V_I84V_L90M	-2.65715681389	41.098800000000004	6.58961
V32I_I47V_I54L_V82T_L90M	-3.1102624492	31.528999999999996	2.08553
V32I_I47V_I54M_L76V	-2.39128359555	27.800199999999997	6.54764
V32I_I54M_L76V_I84V	-2.54578853201	30.602999999999998	6.75052
M46I_I54L_L76V_L90M	-2.936265004	36.6072	7.52962
M46I_T74P_V82F_I84V	-2.49321774795	59.1956	3.48076
I47V_I54M_L76V_V82F	-2.45926394394	27.764	9.01457
V32I_I47V_I50V_I54L_T74P	-2.40749351608	54.2028	6.77358
V32I_I50V_I54M_L76V_I84V	-2.50409089259	33.248000000000005	12.7736
V32I_I47V_I50V_V82F	-2.71087202483	17.047400000000003	3.65599
I47V_I84V	-1.18482616619	17.431800000000003	3.14182
T74P_V82F	-2.53175533003	38.2358	3.33359
I54M_V82T_I84V	-2.20065963158	19.594	2.74895
V32I_M46I_I47V_I50V_I54M_L76V_V82T_I84V	-2.48356517035	33.45700000000001	13.0978
V32I_M46I_I54M_L76V_V82F	-2.60335449906	28.799599999999998	6.95465
M46I_I47V_I50V_I54L_I84V	-2.56756989577	26.838599999999996	7.84104
I50V_I54M_V82T	-2.36512299905	18.331999999999997	2.55206
V32I_M46I_I54M_L76V_V82T_I84V	-2.46824332848	30.566399999999998	9.75721
V32I_T74P_V82F_I84V	-2.50037071003	42.1048	1.66816
V32I_M46I_I54L_V82F_L90M	-2.76395126813	31.521000000000004	1.16294
V32I_M46I_T74P	-2.07567327702	55.1188	1.1803
I47V_I50V_I54L_L76V_V82F_L90M	-2.79334373081	40.233799999999995	13.2858
V32I_I47V_I50V_I54M_L76V_V82F	-2.37337167504	30.5142	7.74003
V32I_M46I_I47V_L76V_I84V_L90M	-2.42867748538	44.5952	9.50755
T74P_V82T	-1.76823149422	38.665	2.86528
M46I_I54L	-0.86388177509	14.970000000000002	1.56555
M46I_V82T_I84V	-2.1284041937	25.2184	3.39605
I47V_I50V_I54M_L76V_V82T_I84V	-2.33681869223	32.0086	12.5924
I50V_I54M_V82F	-2.7552524846	17.957199999999997	2.09541
I47V	-0.788208627746	9.25	1.59579
V32I_I47V_I50V_I54M_L76V_V82T_I84V	-2.36547884957	32.3288	12.5358
V32I_I47V_I50V_I54L_V82F_I84V	-2.53637543579	24.9822	5.91668
M46I_I50V_I54L_V82T_I84V_L90M	-2.47029338829	34.535000000000004	7.60994
V32I_M46I_I54L_L90M	-2.61031639999	31.1372	0.545139
M46I_I50V_L76V_V82F_I84V	-2.34963435415	36.7604	10.0293
I47V_V82F_I84V	-2.48367920977	16.573200000000003	3.29188
M46I_I54M_V82T_I84V	-2.71009626993	22.1142	3.20627
V32I_I47V_I54M_T74P_L76V	-2.15468004565	58.5508	6.88302
V32I_I47V_T74P_V82F_I84V	-2.00051927922	48.5252	1.32787
V32I_M46I_I47V_I54M_L76V_I84V_L90M	-2.6964337178	42.2478	8.02859
V32I_I47V_V82T_I84V_L90M	-2.49936006256	26.238400000000002	1.92185
M46I_I54L_L76V_V82F_I84V_L90M	-2.85673070967	41.138	9.50851
I47V_I54L_L76V_V82T_I84V	-2.44033839254	28.7412	12.4903
I54L_T74P_I84V	-2.09563052975	53.9988	3.71199
M46I_I54L_T74P_L76V_V82F	-2.6666935728	59.847	10.8105
I54L_T74P_L76V	-2.47232148062	55.162	9.52305
M46I_I47V_I50V_I54L_L90M	-2.55854167508	31.033599999999996	8.26846
V32I_L76V_L90M	-3.18235710387	27.230399999999996	5.29726
V32I_M46I_I47V_I50V	-2.11861204771	27.1496	2.69658
V32I_I84V_L90M	-2.79212044306	21.6658	0.0925218
V32I_M46I_V82T	-2.40213920046	24.3314	0.635988
M46I_T74P_V82F	-2.69226917818	54.975199999999994	3.01296
M46I_V82F	-2.09646328941	21.364	1.70664
I47V_L76V_V82F_I84V	-2.4991429881	23.302	10.0145
V32I_I50V_I84V_L90M	-2.83396375679	24.0276	2.69936
V32I_I47V_I50V_L76V_I84V	-2.81591216534	26.732	9.62097
M46I_I47V_V82T_I84V	-2.37856720894	26.565999999999995	4.57615
V32I_M46I_I47V_I54M_I84V_L90M	-2.83473641596	35.7342	0.28785
I50V_V82T_I84V_L90M	-2.68063945061	21.278999999999996	5.00753
M46I_I47V_I50V_I54L_V82F_I84V	-2.32362034012	25.9252	9.58174
V32I_M46I_V82F	-2.67758576907	23.9258	0.946105
I47V_I54L_L76V_V82F_I84V	-2.6106819569	29.322000000000003	11.7669
I47V_I50V_I54M_L76V_V82F_I84V_L90M	-2.26526379184	42.501999999999995	8.34937
M46I_V82T	-1.24028945547	21.739	1.84953
I47V_I54M_V82F_I84V_L90M	-2.87156527457	33.1336	2.09865
L10F_V82F	-2.95258586537	18.958	0.918259
V32I_I50V_I54L_L76V_V82T_I84V	-2.35254848138	30.6546	12.1585
V32I_M46I_I47V_L76V_V82T_I84V	-2.67964765363	33.3584	10.3206
V32I_I47V_I50V_I54L_I84V	-2.60335064924	26.032799999999998	5.56408
M46I_I50V_I54L_V82T	-2.62137415773	21.023	6.30385
V32I_I47V_I50V_L76V_V82F	-2.61241038101	23.549	9.59334
V32I_I47V_V82F_L90M	-3.04089086256	25.4296	1.3204
V32I_I47V_I54L_V82F_I84V	-2.54667598525	22.6916	3.03477
M46I_I47V_I50V_L76V_V82F_I84V_L90M	-2.70684459808	46.102	11.1752
I47V_I50V_V82T_I84V_L90M	-3.01578429934	28.404400000000003	6.50594
I50V_L76V_V82F_I84V_L90M	-2.97762946848	32.76219999999999	11.1742
M46I_I47V_I54M_I84V	-2.56481028225	25.2434	2.15758
V32I_M46I_L76V_I84V_L90M	-2.26897664251	43.912800000000004	7.34639
M46I_I50V_I54L_V82F	-2.88613745555	20.649	4.73277
V32I_I47V_I54L_V82F_I84V_L90M	-3.24309008881	32.7008	3.20152
I47V_I50V	-1.79409679831	11.667	4.25274
M46I_L76V_V82T_L90M	-2.67252156039	43.2412	7.67599
V32I_M46I_I54L_L76V_V82T_L90M	-3.10698805531	38.6258	9.95132
M46I_I47V_I54M_V82F_I84V_L90M	-2.86185982694	34.3212	1.30745
V32I_M46I_L76V_V82T_L90M	-2.81203889553	41.9724	8.03791
I47V_I50V_L76V_L90M	-3.01123150085	29.498200000000004	10.241
V32I_M46I_I47V_I50V_I54L_L76V_V82T_I84V	-2.70110441594	32.5072	13.9612
I50V_I54M_V82T_L90M	-2.63000456785	29.48	2.24023
M46I_T74P_L76V	-2.3298085401	58.1632	9.26087
V32I_I50V_T74P_V82F	-2.27730441006	42.3952	4.32603
V32I_M46I_I54M_V82T_I84V	-2.47750010037	22.6126	1.83498
V32I_I84V	-2.34707108656	11.4796	0.199611
M46I_I50V_I54M_V82T_I84V_L90M	-2.44988874275	34.662400000000005	4.47487
I47V_I50V_I54M_L76V_V82F_L90M	-2.68271091837	40.9234	10.0933
V32I_M46I_I47V_L90M	-1.84339990444	35.20700000000001	-0.515554
I54L_I84V_L90M	-2.73105011418	30.8998	2.46414
V32I_M46I_L76V_I84V	-2.45192631212	34.044599999999996	7.09516
V32I_I47V_L76V_V82F_I84V_L90M	-3.11553243202	33.1428	6.92407
V32I_M46I_I47V_I50V_I54L_V82T_I84V_L90M	-2.96527903009	35.830200000000005	7.04275
V32I_I47V_I50V_I54L_L76V_V82F_I84V	-2.87460541814	31.808999999999997	12.0706
V32I_M46I_I47V_I54L_V82T_L90M	-2.75290591539	32.643	3.73605
V32I_I50V_I54L_V82T_L90M	-2.66723985832	31.5426	3.58736
V32I_I47V_I54L_T74P_I84V	-1.97211053062	55.300599999999996	4.1991
V32I_I47V_I50V_L76V_V82F_L90M	-2.9715235528	34.2614	10.3427
M46I_I50V_I54M_L76V_V82T	-2.57262356309	31.760200000000005	11.6101
I47V_I50V_I54L_V82T_I84V	-2.87874479457	24.295	8.36794
I50V_I54L_V82F	-2.47453636027	17.981999999999996	5.19078
I50V_I54M_L76V_I84V	-2.48626621832	33.4	9.93534
V32I_M46I_I50V_I84V	-2.35122323837	29.4822	3.72979
I47V_I54M_L76V_V82F_L90M	-2.58685546095	38.6376	7.14126
V32I_M46I_I54L_L76V_V82F	-2.64449913147	27.6318	8.98537
M46I_I50V_I54M_L76V_V82F	-2.56073019521	31.244000000000007	10.9698
M46I_I54M	-0.210517798361	14.9736	-0.255111
I54L_T74P_V82F_I84V	-2.55833901782	53.14640000000001	4.34027
I50V_I54L_V82T	-2.50598162112	18.318599999999996	5.50615
M46I_I47V_I54M_L76V_I84V_L90M	-3.03460552147	42.041199999999996	9.67646
I47V_I50V_I54L_L76V_V82T	-2.49746881349	29.790200000000006	14.1191
V32I_M46I_I54M_V82F_I84V	-2.74405257805	23.337199999999996	-0.747737
I47V_I50V_I54L_L76V_V82T_L90M	-2.88876378826	40.3986	13.1148
V32I_I47V_I54M_L90M	-2.37958229406	31.861	-2.0538
I47V_I54L_I84V	-2.54402381413	23.235000000000003	4.79943
V32I_I47V_L76V_V82T_L90M	-2.99150597058	32.102199999999996	8.11314
M46I_I47V_T74P_V82F	-2.64238466219	56.207800000000006	3.83336
M46I_I47V_I50V_I54M_V82F	-2.34874109742	24.1696	5.25106
V32I_I47V_I50V_L76V_I84V_L90M	-2.41572115358	36.5514	11.1291
M46I_I47V_I50V_I54L_L76V_V82T_L90M	-2.66288532686	41.885000000000005	14.7947
L10F_V32I_I47V_V82F	-2.88757318559	28.649199999999997	0.222304
V32I_M46I_I47V_I50V_I54L_V82F_L90M	-2.66020484033	34.92700000000001	4.66343
I50V_I54L_L76V_V82F_I84V	-2.66972322617	32.474599999999995	11.2188
I54M_V82T_L90M	-2.70267772548	27.042399999999997	0.594012
M46I_I47V_I54M_T74P	-2.70854967469	50.406400000000005	3.02807
I47V_I54L_L76V_V82T_L90M	-2.85300930563	38.18900000000001	11.1313
M46I_I54L_V82F_I84V_L90M	-2.79949448566	32.608	2.67859
M46I_I47V_I50V_I54M_V82T	-2.43279139438	24.583	4.12469
V32I_I47V_I54M_T74P	-2.53155031822	52.838800000000006	0.0403315
I50V_L76V_L90M	-2.79154817042	26.751599999999996	8.97823
V32I_M46I_I50V_I54L_V82T_I84V_L90M	-2.70122270913	34.9104	6.09635
V32I_M46I_I47V_L76V_V82F_I84V	-2.96935857784	33.778200000000005	9.71782
V32I_I47V_I50V_I54M_V82F_L90M	-2.51069350803	34.6032	1.14665
V32I_I47V_I84V_L90M	-2.619231963	27.5522	0.916808
I47V_I50V_I54L_V82F_L90M	-2.97564365247	33.198	6.70638
V32I_M46I_I54M_I84V_L90M	-2.67581812935	34.1472	0.822403
M46I_I50V_V82T_I84V	-2.5298156174	27.708800000000004	6.12149
M46I_I47V_V82F_L90M	-2.79428497502	35.198	2.60873
I50V_I54L_V82T_I84V	-2.40153814095	21.9356	6.77402
V32I_M46I_I47V_I54M_I84V	-2.51529337795	25.855200000000004	0.349621
M46I_I47V_I50V_V82F_I84V_L90M	-2.77516679829	39.3206	6.5276
L10F_V32I_I47V_T74P_V82F	-2.68063945061	60.253	1.0242
I47V_I50V_L76V_V82T_L90M	-2.89451772969	34.5662	11.9994
I54L_V82T_I84V_L90M	-2.54915901329	29.423399999999997	3.84981
M46I_I47V_L76V_I84V_L90M	-2.44007748327	44.3938	10.6963
V32I_M46I_I47V_I54L_L76V_I84V	-2.56662466753	31.430999999999994	10.4243
I54M_L76V_V82F_I84V	-2.3410757618	29.913999999999998	8.69035
V32I_I47V_I54M_I84V	-2.58601541695	24.628999999999998	-0.00589725
I47V_I50V_V82F_L90M	-2.79497627352	27.325	4.62913
L76V_L90M	-2.44711057336	24.331	6.83974
V32I_M46I_I47V_I54L_L90M	-1.95485655388	32.053399999999996	1.54191
I54L_V82T_L90M	-2.72868722014	26.937400000000004	1.97979
V32I_I54M_L76V_I84V_L90M	-2.8014007057	40.464	8.59064
I47V_I54M_T74P_V82F_I84V	-2.43575292872	54.9264	3.00995
V32I_M46I_I54M_V82T_L90M	-2.6285751401	32.1904	0.108023
M46I_I50V	-1.67570939261	18.817	2.92579
M46I_I47V_I54M_L76V	-2.40575723906	25.837	7.82542
V32I_I47V_I50V_I54M_I84V	-2.30277174325	27.046	1.51057
V32I_I50V_I54L_L76V_V82F_I84V	-2.66118181709	30.6986	10.2463
I47V_I54L_L76V	-2.31599191185	23.7308	9.97331
V32I_M46I_I47V_I50V_I54M_V82T_I84V	-2.26873988599	26.8602	3.90314
M46I_I50V_L76V_V82F	-2.81700213674	34.519999999999996	10.5647
M46I_I47V_I54L_L76V_V82F	-2.56273143498	28.214199999999998	11.0162
V32I_M46I_I47V_I54M_V82F_I84V_L90M	-2.6425895019	34.8618	0.351606
I47V_I54L_V82F_I84V_L90M	-2.95830427328	32.3682	5.02064
I50V_I54M	-2.12593225445	14.633799999999999	1.0714
V32I_M46I_I50V_I54L	-2.23428490149	22.862599999999997	3.78361
V32I_M46I_I47V_I50V_I54L_I84V	-2.66461559292	27.1456	6.13566
I50V_I54M_L76V_I84V_L90M	-2.60183807699	42.9896	9.42032
V32I_M46I_I50V_I54M_L76V_V82F_L90M	-2.85673070967	41.8656	8.52181
M46I_I50V_L76V_V82T	-2.31128037995	34.8582	11.631
M46I_I47V_I54M_L76V_V82T_L90M	-2.30890458941	40.2304	9.25611
I47V_L76V_L90M	-2.89205067493	26.9654	7.72623
I54L_L76V_V82T_I84V	-2.42413607889	29.656200000000002	11.1186
M46I_I47V_I50V_I54M_V82F_L90M	-2.31620092502	35.135799999999996	3.80887
V32I_M46I_I47V_I54M_L76V	-2.57509681631	28.988599999999998	7.31231
V32I_M46I_I47V_I54L_V82T	-2.57085167811	22.148000000000003	4.06638
M46I_I50V_I54L_L76V_V82T	-2.62693184706	31.886199999999995	13.6349
M46I_I47V_I50V_I54M_V82T_I84V	-2.20721834652	26.442	5.84378
V32I_M46I_I50V_I54L_I84V	-2.88284183787	26.325	5.47021
V32I_M46I_I50V_I54M_V82T	-2.634460432	23.937	2.83634
V32I_M46I_I47V_I50V_L76V_I84V	-2.55405413217	37.126200000000004	12.5586
I50V_I54L_L76V_V82T_L90M	-2.90949488566	41.400999999999996	11.7063
V32I_I54M_L76V_V82F_L90M	-3.00988401132	38.001400000000004	7.56957
V32I_M46I_I54L_I84V	-2.55024284589	23.8856	2.28271
V32I_I50V_I54L_I84V_L90M	-2.85789406461	33.602	4.1119
M46I_I54L_L76V_V82T_I84V	-2.81523130037	30.721799999999995	10.9721
I47V_T74P	-2.48996940615	41.167	3.21319
I50V_I54M_V82F_I84V	-2.31764741269	22.437000000000005	3.11997
V32I_M46I_I50V_I54M_V82F	-2.35771212811	23.5022	2.89163
I47V_I54M_I84V	-2.46217363664	24.132799999999996	1.44173
M46I_I54L_L76V_V82F_L90M	-2.97749196475	39.7004	9.87599
I54M_I84V_L90M	-2.60130499661	31.0046	1.27784
M46I_I50V_I54M_L76V	-2.39864525354	28.144399999999997	9.49195
I47V_I54L_V82F_I84V	-2.4475910622	22.343799999999998	4.31703
I47V_L76V_V82T_I84V	-2.80753823862	22.822599999999998	10.6555
M46I_I54M_L76V_V82F_I84V	-2.5957426175	31.148000000000003	8.7337
M46I_V82T_L90M	-2.29315545385	32.7746	1.54702
M46I_L76V_V82F	-2.42309779079	32.135	7.99911
I50V_I54M_V82T_I84V	-2.2998700242	21.9714	3.97056
M46I_L76V_V82T_I84V_L90M	-2.43610919991	43.8744	9.14181
V32I_I47V_L76V_V82F	-2.56908837127	21.1484	7.3839
M46I_I47V_I54M_L76V_V82T_I84V	-2.69619111817	30.8642	10.8044
V32I_M46I_I47V_I54L	-0.940149913817	21.324800000000003	2.52745
I50V_L76V_V82F_L90M	-2.70762856412	31.2586	9.13583
M46I_L76V_V82T	-2.6165390319	32.4442	8.74005
V32I_I50V_I54L_L90M	-2.5974729693	30.8864	2.62081
M46I_I47V_I54M_L90M	-2.3906554707	29.4216	0.913233
M46I_I47V_I50V_I54M_L76V_V82F_I84V_L90M	-2.47688318957	43.7074	11.3662
V32I_M46I_I50V_I54L_L76V_V82F_I84V	-2.50937163132	32.133	13.1017
V32I_I47V_L76V_V82T	-2.72492704022	21.5094	8.19889
V32I_I47V_I54L_L76V_V82F_I84V	-2.6240861357	29.3384	9.39771
M46I_I47V_V82T_L90M	-2.51994149397	35.595600000000005	3.18646
V32I_M46I_T74P_V82F_I84V	-2.62194588082	57.777	2.56594
V32I_L76V_I84V	-2.47864623504	20.1628	7.11701
V32I_I47V_I50V_I54M_V82T	-2.54091719462	24.344	1.76961
M46I_I47V_I54M_I84V_L90M	-2.82154287882	35.318999999999996	2.60079
I47V_I54M_I84V_L90M	-2.61434678612	33.939400000000006	1.4051
I47V_I50V_I54M_L76V_I84V_L90M	-2.33219018232	43.39659999999999	9.35083
V32I_I54L_I84V_L90M	-2.77769548018	31.222	1.52569
M46I_I47V_I50V_I54M_V82F_I84V_L90M	-2.33064985248	36.854600000000005	3.20557
I54M_T74P	-2.44923178534	45.685199999999995	0.856545
I54M_L76V	-2.27198186719	24.565000000000005	5.57935
V32I_I47V_I50V_V82F_I84V_L90M	-2.9167941244	29.191000000000003	3.45291
V32I_I47V_I50V_I54M_L76V_L90M	-2.61897590908	40.720600000000005	7.44972
M46I_I50V_I54M_L90M	-2.73000106544	28.4704	1.8695
M46I_I47V_I54L_L90M	-2.2476813858	28.6166	3.09064
V32I_I47V_I50V_I54M_V82F	-2.57964885938	23.949399999999997	1.86957
I47V_I54M_T74P	-2.61635741445	49.14880000000001	1.51395
V32I_I50V_I54L_L76V_V82T_L90M	-2.53905732025	39.928200000000004	9.92867
V32I_I47V_I50V_I54M_L76V_V82T	-2.95267270235	30.9774	9.89787
V32I_M46I_I47V_I50V_I54L_V82F_I84V_L90M	-2.75101941608	36.271	6.04289
I54L_V82F_L90M	-2.36821879834	26.461400000000005	1.40836
I47V_I54L_V82T	-2.77117434347	20.152	4.54728
V32I_M46I_I47V_I50V_I54L_L76V_V82F_I84V	-2.79558149941	33.021	13.1251
V32I_M46I_I47V_I50V_L76V_V82T_I84V	-2.4326338818	35.7678	12.0673
M46I_I54L_V82F	-2.23734533269	18.231	2.03269
I47V_I50V_I54L_I84V	-2.60419276092	25.784399999999998	7.43396
I47V_V82T_I84V	-2.53214761356	15.997399999999999	4.2562
I50V_I54L_L76V_I84V	-2.31040346329	33.3946	13.6351
V32I_I50V_I54M_L90M	-2.78831207418	30.9218	0.560223
V32I_M46I_I50V_I54M_L76V_I84V	-2.58563750118	34.108999999999995	11.6874
I47V_I54M_V82T_I84V	-2.25753625122	22.803	2.97895
V32I_M46I_L76V_V82F_I84V	-2.48323980932	33.064	8.7675
I54M_V82F_I84V	-2.2867555282	19.9648	1.8672
V32I_M46I_I47V_I50V_V82T_I84V	-2.34198736065	29.156	5.36168
I47V_L76V_V82F_L90M	-2.75135532055	31.656399999999998	8.64882
M46I_I54L_V82T	-1.16735499804	18.606	2.43458
V32I_I47V_T74P_I84V	-2.34181133808	49.455	2.77039
V32I_I47V_I54L_L76V_V82T_L90M	-2.79258768543	38.2082	9.18869
V32I_I47V_I54L_V82F	-2.59799256548	20.5594	2.36802
M46I_I47V_I50V_I54M_V82F_I84V	-2.57156696988	26.8368	4.36473
V32I_I54L_V82F	-2.58728653008	18.1498	0.901584
V32I_M46I_V82F_I84V_L90M	-2.52211107561	35.8886	0.969733
M46I_I50V_I54M_I84V_L90M	-2.41739647497	36.01819999999999	4.78079
I47V_I54M_T74P_V82F	-2.524865623	52.22619999999999	3.99497
V32I_M46I_V82F_I84V	-2.53595828774	26.22	1.36205
V32I_I47V_I54L_V82T_I84V_L90M	-2.96440333324	32.1078	3.70924
V32I_M46I_I50V_I54L_L76V_V82T_I84V	-2.97361328569	31.7618	15.4993
V32I_I47V_I54L_L90M	-1.91882379049	30.797199999999997	1.4737
V32I_I54L_V82T	-2.73362163623	18.569799999999997	0.71811
M46I_I50V_I54M_V82F_L90M	-2.6269551803	31.75	3.15896
M46I_I50V_I54M_L76V_I84V	-2.35512900292	34.613	10.2057
V32I_M46I_I84V	-1.99462959984	27.020000000000003	0.833663
M46I_T74P	-0.990364837479	49.927	2.2538
I50V_I54L_V82F_L90M	-2.79618885161	29.029600000000006	5.35125
V32I_M46I_I54M_V82F_I84V_L90M	-2.77432049349	33.1872	0.389079
V32I_M46I_I47V_I50V_I54L_L90M	-2.48527499998	34.49479999999999	4.91346
V32I_M46I_I54L_V82T_I84V	-2.60508575695	22.4968	3.38439
M46I_I47V_I50V_V82T_I84V_L90M	-2.49156956363	38.869600000000005	6.85164
M46I_I47V_V82F_I84V_L90M	-2.68730783364	36.8014	3.64659
M46I_I47V_I54L_V82F_I84V_L90M	-3.08554527708	33.402	5.68805
I54L_L90M	-1.30517220506	23.41	0.908246
V32I_V82T_L90M	-2.75931812966	19.583199999999998	-0.254227
M46I_I47V_I50V_L76V_V82T	-2.57667313452	34.1342	12.5737
V32I_I47V_I50V_I54L_I84V_L90M	-2.66424903443	35.7804	5.61083
M46I_I47V	-0.972647054244	19.677	2.18117
V32I_M46I_I47V_I54L_L76V_V82T	-2.72802313716	28.8082	11.6516
M46I_I47V_I50V_V82F_I84V	-2.6004722469	29.301800000000004	6.55329
I54L_L76V	-2.36401766459	24.634	7.28622
I47V_I50V_I54M_L76V_L90M	-2.70791353548	37.8782	8.4334
V32I_I47V_I50V_I54L_L76V_L90M	-2.37149156473	39.827799999999996	11.8276
M46I_I50V_I54L_L76V_V82F_L90M	-2.59477545335	42.1534	12.6062
I47V_I54M_V82T_I84V_L90M	-3.09266230507	32.689800000000005	2.86009
L76V_V82T_L90M	-1.98023511729	29.361199999999997	7.19427
I50V	-2.24803268473	2.417	2.62253
V32I_M46I_I47V_I54L_L76V_V82F	-2.54132063953	28.2916	12.3928
V32I_I54M_L76V_V82F_I84V	-2.33884638871	29.752	9.24259
M46I_I50V_L90M	-2.55994359904	29.906	2.70088
V32I_M46I_I47V_I50V_L76V	-2.48823050842	33.6772	11.3312
M46I_I54M_L76V_V82T_I84V	-2.48134322703	30.8144	9.44898
I54L_L76V_V82F_L90M	-2.73483454285	38.50240000000001	7.52802
I54M_L76V_V82T_I84V_L90M	-2.52475121825	39.2576	8.99766
M46I_I47V_L76V_V82F_L90M	-2.77937524173	42.143800000000006	9.66287
V32I_I47V_L90M	-1.29843500018	24.9972	-0.762466
I50V_V82F_I84V	-2.78903310703	11.786200000000001	4.33871
V32I_M46I_I47V_I84V_L90M	-2.93076744226	38.02	1.64927
V32I_I47V_I50V_I54M_V82F_I84V_L90M	-2.90949488566	35.95440000000001	1.53179
L10F_V32I_V82F	-2.94494823273	22.525	-0.464327
M46I_I54M_L76V_I84V_L90M	-2.88181973467	42.1128	8.1051
V32I_M46I_I47V_V82T_I84V	-2.52848203575	26.857	2.57294
V32I_M46I_I47V_L76V_V82T_I84V_L90M	-2.65299572678	43.270599999999995	9.67248
V32I_I47V_I50V_V82F_I84V	-2.6608667958	19.172599999999996	2.14172
V32I_M46I_I47V_I50V_I54L	-2.1295317478	23.7422	4.95707
V32I_I50V_V82T_L90M	-2.94412195902	21.863200000000003	2.41338
L76V_V82F_L90M	-2.15471787409	28.624200000000002	8.02791
I47V_L90M	-1.30036432242	20.2376	1.33955
V32I_I54L_V82T_I84V_L90M	-3.0929391021	29.6368	2.41578
I54L_V82F_I84V	-2.34400908342	19.894799999999996	3.26153
I50V_I54L_I84V_L90M	-2.38224775876	33.1386	5.51254
I84V_L90M	-1.03363819688	20.2956	1.28447
M46I_I47V_I50V_I54M_L76V_V82F	-2.93511016385	31.3688	10.6832
M46I_I47V_I54M_L76V_V82F_I84V_L90M	-2.5513336606	41.1196	9.41859
V32I_I47V_I54M_L76V_V82F_L90M	-2.92422027669	38.7712	5.65315
M46I_I47V_I50V_I54L_V82T_I84V	-2.72712224292	25.525000000000002	9.55134
I47V_I54M_L76V_L90M	-2.91358807418	35.3918	6.63123
I54M_L76V_I84V	-2.62499380887	30.966199999999997	8.39786
M46I_I47V_L76V_V82F_I84V_L90M	-2.67316157863	43.629200000000004	9.61957
M46I_I47V_I50V_I54L_V82F_I84V_L90M	-2.82185277128	35.8078	8.09391
M46I_I47V_I50V_I54M_L76V_V82T	-2.64465847607	31.6918	11.5842
V32I_M46I_I47V_I54M_L76V_V82T_I84V	-2.28233761386	31.1008	9.25691
M46I_I50V_L76V_V82T_I84V	-2.45437615155	36.1746	12.1892
I54M_L76V_V82T_L90M	-2.54322702652	38.966	6.71049
V32I_I54M_V82T_I84V_L90M	-2.93168591032	29.877199999999995	0.623259
V32I_I47V_I54M_I84V_L90M	-3.03994183162	34.5098	-0.726429
V32I_M46I_I47V_I54M_L76V_V82F_I84V	-2.66209459868	31.532600000000002	8.37775
V32I_M46I_I47V_I50V_I54L_L76V_I84V	-2.8318644087	33.876999999999995	12.7918
M46I_I47V_L76V_V82F	-2.55086377427	31.368399999999998	9.46466
M46I_I47V_I50V_L90M	-2.85448194978	32.9662	3.89394
V32I_I54L_V82F_I84V_L90M	-2.7777102525	30.074	1.37285
V32I_I47V_I50V_V82T_I84V_L90M	-2.51446090968	28.7652	4.51618
V32I_I47V_I54M_V82T	-2.56023293141	21.794600000000003	-0.515559
V32I_M46I_V82F_L90M	-3.06404898557	34.67139999999999	0.844099
V32I_I47V_V82T_L90M	-3.02215031835	25.666199999999996	0.489319
M46I_I54L_V82T_I84V_L90M	-2.46012905177	32.19259999999999	3.98594
M46I_I47V_I54L_V82T_I84V	-2.52457149318	23.2218	6.65143
V32I_M46I_I47V_I50V_I54L_V82T_L90M	-2.29849370913	35.25760000000001	5.61239
I47V_L76V_V82T	-2.46828468395	21.3482	9.37032
V32I_I54M_L76V_V82T	-2.43326554909	28.062	6.8475
M46I_I47V_L76V_V82T	-2.6233779555	31.7374	10.8956
V32I_M46I_I54L_L76V_V82T_I84V	-2.55815280232	29.376399999999997	13.4732
V32I_M46I_I47V_T74P_V82F_I84V	-2.69123848822	58.92479999999999	3.87514
V32I_L76V_V82F_I84V_L90M	-2.93132230133	29.103999999999996	7.48187
V32I_I47V_I54M_V82F	-2.53389483368	21.4184	-0.251475
V32I_T74P	-2.46849585525	39.5	0.27027
I50V_L76V_I84V	-2.86472261709	23.788	10.8524
M46I_I54M_I84V	-1.51391818644	23.515800000000002	1.23363
I50V_L90M	-2.70411395987	13.369799999999998	2.50235
V32I_I50V_L90M	-2.73063513143	21.1548	1.06961
I50V_I54L_L76V_V82F_I84V_L90M	-2.72632471993	42.372	11.0138
V32I_M46I_I54M_V82F_L90M	-2.96827681014	31.6462	-1.76608
M46I_I47V_I50V_L76V_I84V	-2.54778194532	37.0868	12.9238
I47V_I50V_L76V_V82T_I84V	-2.63251207229	25.2752	13.7106
V32I_M46I_I47V_L76V_I84V	-2.70515673611	34.6902	9.7178
M46I_L76V_V82F_L90M	-2.96884210725	42.8326	10.747
V32I_I47V_I50V_I54M_I84V_L90M	-2.58971688621	36.8092	1.01254
L10F_I47V_V82F	-2.88575979122	27.901	2.5848
I47V_T74P_V82F_I84V	-2.75559919253	48.202600000000004	4.66916
I47V_I54M_V82T_L90M	-2.80557818722	31.849600000000002	1.56149
V32I_M46I_I47V_I50V_V82T_L90M	-2.65283989522	38.588	3.50695
V32I_I50V_I54L_L76V_L90M	-2.9675388409	39.1226	8.57676
M46I_I54M_T74P_V82F_I84V	-2.27933453553	56.1024	1.2775
V32I_I54M_V82F_I84V	-2.81860554369	20.363	-0.143621
V32I_I47V_I50V_I54M_L76V	-2.71465562282	30.287200000000002	7.82232
V32I_I47V_I50V_L76V_V82T_I84V	-2.55172917413	25.3136	10.9891
I47V_I54M_V82F_L90M	-2.67889699556	31.5522	2.06831
I47V_I54L_L76V_I84V	-2.44394656868	30.171999999999997	11.8832
V32I_M46I_I47V_I54L_I84V	-2.35677122741	24.824	3.50234
I50V_I54L	-2.15191719924	14.738	4.35305
V32I_I47V_I54L_L76V_L90M	-2.70162255766	37.165800000000004	8.24928
V32I_M46I_I50V_I54L_L76V_V82F_I84V_L90M	-2.76748811575	41.9106	13.3068
I54M_L76V_I84V_L90M	-2.78570241099	40.8942	8.09788
V32I_I50V_I54M_L76V_V82F	-2.61538967271	29.9038	10.1311
V32I_I47V_I54L_L76V	-2.42435935389	26.702599999999997	9.15777
I47V_I54M_V82F_I84V	-2.57956529019	23.211999999999996	0.844064
I54L_T74P	-1.893931642	45.6352	2.4263
V32I_M46I_L76V_V82F_I84V_L90M	-2.6285457939	43.013000000000005	8.46287
V32I_M46I_I54L_V82T_L90M	-2.6296727696	31.9046	1.43965
I47V_I54M_L76V_V82T_I84V_L90M	-2.96846091125	39.47859999999999	9.28983
V32I_L76V	-2.63623389979	16.6278	5.73073
V32I_M46I_I47V_I50V_L76V_V82T_L90M	-2.55570071401	44.9594	10.6116
V32I_M46I_I47V_V82T_L90M	-2.63460404598	36.0894	1.42821
M46I_I84V	-0.301304513461	26.701999999999998	1.96433
V32I_I50V_I54M_L76V_V82T	-1.95818680956	29.906799999999997	9.54357
V32I_I47V_I50V_V82T_L90M	-2.63000456785	28.1952	3.04205
M46I_L76V_V82T_I84V	-2.6653537069	33.9234	9.63806
V32I_I50V_I54M_L76V_V82F_I84V	-2.64815710458	31.366799999999994	9.05834
V32I_M46I_I47V_I50V_I54L_V82T_I84V	-2.42443583008	25.8892	7.88378
M46I_I47V_I50V_V82F_L90M	-2.84877436395	37.7316	5.90859
V32I_M46I_I47V_I54M_L76V_V82T_I84V_L90M	-2.26358161063	41.0326	8.9818
M46I_I54M_V82T_L90M	-2.66857958762	29.674799999999998	1.25102
I54L_T74P_V82F	-2.25093095639	49.0278	3.7737
M46I_I54M_T74P_I84V	-2.56292001096	57.086	3.31782
V32I_I47V_I50V_L90M	-2.73811593803	27.437	1.73472
V32I_M46I_I47V_I50V_V82F_L90M	-3.09799188211	38.241	3.13223
V32I_M46I_I54M_T74P	-2.53658288269	52.113800000000005	0.131751
I54M_V82F_L90M	-2.68048309309	26.689	0.701249
I50V_I54M_L76V_L90M	-2.64077870592	37.701800000000006	8.04734
V32I_I47V_I50V_I54M_L76V_V82F_I84V	-2.74084517099	32.7596	10.7891
V32I_M46I_I54M_L76V_L90M	-2.98963837595	38.9474	6.91062
V32I_I47V_I50V_I54L_V82T_L90M	-3.04166737595	33.9136	5.0095
V32I_M46I_I47V_I50V_I54L_L76V_V82T	-2.49087911078	31.168999999999993	12.2669
M46I_I47V_L76V_L90M	-2.83358682182	37.6136	8.85351
V32I_I50V_I54L_I84V	-2.35747902161	23.625800000000005	4.49281
I47V_I54M_L76V_V82F_I84V	-2.45760073502	30.076999999999998	8.07562
V32I_M46I_I47V_I50V_I54M_L76V_V82F_I84V	-2.61432589754	33.992399999999996	11.6599
V32I_L76V_V82F_I84V	-2.97430764354	18.764599999999998	6.36878
M46I_I54L_L76V_V82T	-2.56199265281	29.4262	9.33436
V32I_I54L_L76V_V82T_L90M	-2.18979539646	37.464999999999996	8.97475
V32I_M46I_I54M_L76V	-2.59419537052	28.439	6.4487
I47V_I50V_I54L_L76V	-2.27572435622	26.192	12.7112
V32I_I47V_I54M_L76V_V82T	-2.59794906869	28.464000000000006	6.78735
I50V_I54M_L76V_V82F_I84V	-2.58555130599	32.35119999999999	10.0902
V32I_I50V_I54L_L76V	-2.74179711253	28.508	10.2702
V32I_M46I_I47V_I54L_L76V	-2.46751805768	28.041800000000002	9.76711
I47V_I50V_I54L_L76V_L90M	-2.91350244992	36.8754	11.9082
M46I_I47V_I50V_L76V_L90M	-2.51358096018	40.0434	11.1877
M46I_I47V_I54M_L76V_V82F_I84V	-2.27414351763	31.2994	9.96334
V32I_I47V	-0.883212633116	14.301600000000002	-0.533357
I47V_I50V_I54M_V82T	-2.38336044345	23.378	3.57228
M46I_I47V_I50V_I54M_L76V_I84V	-2.73798553652	34.681799999999996	12.1387
V32I_M46I_I47V_I54M_L76V_I84V	-2.36734526795	32.5124	7.79819
I47V_L76V_V82T_I84V_L90M	-2.25258622632	32.6312	10.5784
V32I_I47V_I50V	-2.0633037054	16.7224	2.01585
M46I_I50V_I54L_V82F_I84V	-2.40166183279	25.035999999999994	6.79206
V32I_I54M_T74P	-2.25009416444	49.21	0.016321
I54L	-1.06015458064	12.321	0.951037
I54M	-1.27780852585	12.34	0.293856
I47V_I50V_I54M_V82F	-2.45434636984	23.001	2.73803
M46I_I50V_I54M_V82F_I84V_L90M	-2.07649496727	35.130399999999995	3.68357
V32I_M46I_I47V_I50V_I54L_L76V_V82F_I84V_L90M	-2.67352717755	42.8716	11.5126
I47V_I50V_I84V_L90M	-2.88188249839	29.7146	5.43852
V32I_I47V_I50V_L76V_V82F_I84V	-2.94979973879	25.7488	9.38429
I50V_L76V_I84V_L90M	-2.67820075451	33.5812	10.5777
V32I_I50V_L76V_V82T	-2.78194753979	19.8284	9.83787
I47V_I50V_I54M_I84V_L90M	-2.62034354873	36.5336	3.3124
M46I_I47V_I54M_L76V_V82T_I84V_L90M	-2.80461172782	40.703	9.72741
V32I_M46I_I50V_I54M_L76V_V82F_I84V	-2.42166738663	33.47260000000001	11.6807
I47V_I50V_I54L_L76V_V82F_I84V	-2.72083902293	31.6526	14.7948
V32I_M46I_I47V_I54L_V82F_I84V	-2.68598525195	23.969	4.30562
V32I_I47V_I50V_V82T	-2.84126091451	17.309000000000005	3.29851
V32I_V82T	-2.63606380269	9.009799999999998	0.0622406
V32I_L76V_V82T_L90M	-2.97558113081	28.0274	7.02177
I47V_T74P_L76V	-2.46320111673	46.9774	9.08089
V32I_M46I_I47V_I54L_V82F_L90M	-2.8251848251	32.4374	4.55724
M46I_I50V_V82F_I84V	-2.33795717882	28.114799999999995	5.12749
V32I_I47V_I50V_I54L_L76V_I84V	-2.54010727714	32.5834	13.361
T74P_L76V_I84V	-2.06512542141	51.894999999999996	8.15577
M46I_L76V_V82F_I84V	-2.51001678389	34.357600000000005	7.33557
I47V_I50V_V82T_I84V	-2.54290745335	18.515800000000002	6.77485
I50V_I54M_I84V	-2.52460145077	23.2572	3.44671
M46I_I50V_I54L_L76V_V82F	-2.74132357177	31.3666	13.2954
V32I_V82F	-2.57854029053	8.586400000000001	0.218869
V32I_M46I_I50V_I54L_L76V_V82T	-2.40769708236	30.402799999999996	13.3109
M46I_I50V_I54L_L76V_V82T_I84V_L90M	-2.66589194925	43.015	15.5153
V32I_M46I_I54M_L76V_V82T_L90M	-2.92596929608	39.8858	7.57116
V32I_M46I_L76V_L90M	-2.93051218448	41.2156	6.10102
L10F_I47V_T74P_V82F	-2.36135934516	59.735400000000006	3.90989
M46I_I54L_L76V_V82T_I84V_L90M	-2.56945850641	40.7144	11.8742
V32I_M46I_I47V_I50V_V82F_I84V	-2.65313047728	29.734	4.68442
V32I_I47V_T74P_V82F	-2.40531163892	46.25320000000001	2.10484
V32I_I50V_I54L	-2.15308676713	20.214199999999998	2.66944
V32I_I50V_I54M	-2.40522986161	20.352	1.22643
M46I_I47V_L76V_V82T_I84V	-2.63517700127	33.152	12.3423
M46I_I54L_L76V_V82F	-2.56072912217	29.04	9.18299
V32I_V82F_I84V_L90M	-2.95335524894	20.503600000000002	0.121358
V32I_M46I_I47V_I50V_I54L_L76V_V82F_L90M	-2.28477090969	41.3842	11.8188
M46I_I47V_I54L_T74P	-2.14000658158	49.507400000000004	5.87827
V32I_M46I_I47V_I50V_I54M_L76V	-2.55237848656	31.397199999999998	9.2481
M46I_I50V_I54L_L76V_V82F_I84V_L90M	-2.20558966365	43.6646	12.0633
I50V_I54M_L76V_V82F	-2.30616053256	30.0816	7.7532
I54L_L76V_V82F_I84V_L90M	-3.1761323954	40.040200000000006	8.33427
I47V_V82F_I84V_L90M	-3.06106685846	26.550600000000003	2.34944
I47V_I50V_I54L_V82F_I84V	-2.67913134098	24.8226	7.83059
M46I_I47V_I50V_I54M_L90M	-2.50840906245	31.722199999999997	3.06248
V32I_M46I_I54L_L76V_V82F_I84V	-2.51592949389	29.568599999999996	9.69746
V32I_M46I_I47V_I50V_V82T_I84V_L90M	-2.53746735108	38.879000000000005	5.14947
V32I_I54L_L76V_V82T	-2.74777205503	26.591200000000004	8.01118
V32I_I54M_V82F	-2.70328497367	18.2034	-0.296657
V32I_I50V_L76V_V82F	-2.76505519722	19.283	9.253
I54L_I84V	-2.13546512809	20.9356	3.46772
M46I_I54M_L76V	-2.39579272725	25.711000000000002	7.16558
I50V_I54L_L76V_V82F	-2.52104689386	30.223000000000003	11.2615
I50V_I54M_L76V_V82T	-2.65113179052	30.5596	9.90829
V32I_I54M_L90M	-2.82279856767	28.511000000000003	-2.71104
V32I_I54L_L76V_V82F	-2.66350212556	26.3014	10.2127
V32I_M46I_I50V_L76V_I84V	-2.37460914787	36.4396	11.1541
M46I_I50V_I54M_L76V_V82F_I84V	-2.79264091674	33.5458	9.12677
M46I_I50V_I54M_L76V_V82T_I84V	-2.38221734386	33.0022	11.8834
V32I_I54M_V82T	-2.43440849289	18.6468	0.109197
I54L_L76V_V82T_I84V_L90M	-2.89845663698	39.50160000000001	9.97293
I50V_I54L_L76V_V82T	-2.5506444576	30.521400000000007	10.911
M46I_I47V_I54L_V82T_L90M	-2.81804403689	32.2506	5.41726
M46I_I50V_I54M_L76V_V82F_L90M	-2.51506784497	42.233000000000004	10.6617
M46I_I50V_I54L_L76V_V82F_I84V	-2.89184025393	33.734	15.3929
I47V_I54M_L90M	-2.46428991243	28.333	0.123496
V32I_M46I_I47V_I50V_I54M_V82F_I84V_L90M	-2.69494537478	37.119600000000005	1.05298
V32I_I50V_I54L_L76V_V82F_I84V_L90M	-2.19934071437	40.7636	13.7241
V32I_I50V_I54L_L76V_V82F	-2.93217219376	28.728199999999998	11.9828
V32I_I50V	-2.3011357108	10.658600000000002	1.28355
L76V_V82F	-2.02603529383	18.1764	7.98476
I47V_I50V_I54L_L76V_V82F_I84V_L90M	-2.65153706891	41.6606	13.3097
M46I_I50V_V82T	-2.38178017485	24.1384	4.61599
V32I_I47V_I50V_I54L	-2.25088846445	22.403599999999997	4.48081
V32I_V82T_I84V	-2.6590691417	10.3488	1.41105
V32I_I50V_I54L_L76V_V82T	-2.32871575234	29.1358	11.5046
V32I_I50V_L76V_L90M	-3.09437372647	29.604599999999998	9.82089
L76V_V82T	-1.93749708363	18.485400000000002	9.43749
V32I_I47V_I54L	-0.968889716721	19.9872	0.97345
V32I_I47V_I54M	-1.28424245383	21.086199999999998	-1.82042
I47V_I50V_I54L_V82T_L90M	-2.84621305011	33.5246	6.86936
I47V_I54L_I84V_L90M	-2.74984586777	33.307	4.64032
I47V_I50V_I54L	-2.09776470491	18.932	5.79603
M46I_I50V_L76V_V82F_I84V_L90M	-2.58150946013	46.711200000000005	10.4761
V32I_M46I_I47V_I54M_V82T	-2.38872751207	23.081	0.939271
I47V_I50V_I54M_V82F_I84V	-2.49977412711	25.672199999999997	4.02827
V32I_M46I_I54L_V82T_I84V_L90M	-2.75122307341	32.531	3.02111
V32I_M46I_I50V_L76V	-2.44534463862	33.133	9.57403
V32I_M46I_I47V_I84V	-1.96857770397	28.191999999999997	1.40351
V32I_I47V_T74P_V82T	-2.20797364204	46.72019999999999	2.28388
I54M_L76V_V82F_I84V_L90M	-2.7837939857	39.8836	7.855
V32I_I54M_L76V_V82T_I84V	-2.38589968926	28.889400000000002	9.74203
V32I_T74P_L76V	-2.56102954751	47.097	6.77474
V32I_M46I_I47V_I54M_V82F	-2.73330485837	22.718400000000003	-0.823788
I47V_I54L_L76V_V82T	-2.67345426132	27.284399999999998	11.1727
M46I_I47V_I50V_I54L_V82T	-2.49643239959	23.779	10.1095
V32I_I50V_I54L_L76V_I84V	-2.63851776678	31.9296	14.6556
V32I_I50V_V82T_I84V	-2.9293482219	12.7088	4.03277
V32I_I47V_L76V_V82T_I84V	-2.54239677512	22.7272	8.19605
M46I_L90M	-1.12692168187	27.331400000000002	0.515598
M46I_I47V_I54M_V82F_I84V	-2.52435042135	24.4346	1.81065
V32I_I50V_I54M_V82T_I84V	-2.34187649854	22.3166	3.46016
V32I_M46I_I50V_I54L_V82F	-2.68441524912	23.268	5.19362
I50V_I54L_L76V	-2.4695759144	26.880399999999998	9.587
V32I_I50V_L76V_V82T_I84V	-2.5003512086	21.1696	10.9684
V32I_M46I_I47V_I54M_V82T_I84V	-2.59432341647	24.4258	1.52814
M46I_I50V_I54M_V82T	-2.49107032226	21.039	3.80924
V32I_M46I_I50V_I54M_L76V	-2.67762440144	30.8448	9.72814
V32I_M46I_I54L_V82F_I84V_L90M	-2.64976000311	32.7554	3.27364
V32I_M46I_I47V_I50V_I54M_I84V	-2.69177687753	28.211399999999998	2.91402
M46I_I47V_I54L_L76V_I84V_L90M	-2.86975361753	41.214	11.5404
V32I_I47V_L76V_V82F_I84V	-2.81030257791	23.313000000000002	7.41632
V32I_I47V_I50V_I54M	-2.21557059478	23.504600000000003	0.0758955
V32I_T74P_V82F	-2.67086752272	39.94259999999999	1.55242
M46I_I47V_I54M_V82F_L90M	-2.97499798278	32.6776	1.95808
V32I_I50V_I54L_V82F_I84V_L90M	-2.79023049538	32.723	2.43966
M46I_I50V_I54M_V82F	-2.45429575406	20.665	3.89324
I47V_I50V_V82T_L90M	-2.96581222057	27.701	5.15309
M46I_I47V_I50V_I54L_V82F	-2.51303726701	23.403	8.44136
V32I_M46I_I47V_I50V_V82T	-2.58144900999	27.8966	3.82377
I47V_I50V_I54M_L90M	-2.57833440572	30.7294	1.86771
I54M_L90M	-1.56573577182	23.429	-0.689555
V32I_I47V_I54M_L76V_V82F	-2.47973311723	28.0908	7.48025
M46I_I47V_I50V_I54L_L76V_L90M	-2.61100352247	38.15	12.445
M46I_I47V_I50V_L76V	-2.34639487998	29.247000000000003	12.3271
M46I_I50V_L76V_I84V	-2.60536971722	37.746399999999994	11.4653
V32I_M46I_I47V_L76V	-2.69406369272	31.319	7.97088
I54L_L76V_V82F	-2.26065120283	27.7708	9.3102
M46I_I54L_I84V_L90M	-2.59327392767	33.36900000000001	3.18125
V32I_M46I_I50V_I54L_V82F_L90M	-2.99507069085	33.8778	4.53002
I47V_L76V_V82F_I84V_L90M	-2.74556171573	33.1512	9.32549
V32I_I47V_I54L_I84V_L90M	-3.00806342461	33.443200000000004	2.69268
M46I_I47V_I50V_I54L_L76V_I84V	-2.49714854979	33.733	15.2178
I50V_L76V_V82T_I84V	-2.32015925154	22.476999999999997	11.8831
M46I_I54L_V82F_L90M	-2.78210478282	29.268	2.26765
V32I_L76V_V82T_I84V_L90M	-2.36909179539	28.636800000000004	8.06471
M46I_I50V_V82F	-2.52708358675	23.764000000000003	2.72674
I50V_I84V	-2.51693334222	12.6354	4.06631
M46I	-0.24523801279	16.4	0.364199
V32I_M46I_I47V_I54L_L76V_V82T_L90M	-2.74796755112	39.313199999999995	9.46666
I54M_I84V	-2.00438301281	20.944200000000002	1.80329
I47V_L76V_V82T_L90M	-3.12986894971	32.1902	9.21572
M46I_I47V_L76V	-2.44375361522	26.689600000000002	10.3684
V32I_I50V_L76V_V82F_I84V_L90M	-2.44990096073	31.2738	9.09762
I47V_I50V_I54L_T74P_V82F	-2.36484543383	54.057399999999994	8.15747
V32I_I47V_I50V_I54L_L76V_V82T	-2.08751232675	29.8604	11.5307
M46I_I47V_I50V_V82T_I84V	-2.45401059158	28.932	6.88869
M46I_I47V_L76V_V82T_L90M	-2.89413111974	42.525400000000005	9.18256
M46I_I47V_I50V_I54M_L76V_L90M	-2.65205461023	39.0194	10.3681
V32I_M46I_I47V_I50V_I54M_L90M	-2.42863030262	35.419	0.857634
V32I_I47V_I50V_I54M_L76V_V82T_L90M	-2.79052157941	41.592	10.718
L76V_V82T_I84V_L90M	-2.15284502822	29.925	8.27372
I47V_I50V_I54L_L76V_I84V	-2.70139455391	32.658	14.1646
M46I_I54M_L90M	-1.11685344924	25.957600000000003	-0.468508
V32I_M46I_I50V_I54M_L90M	-2.51936105766	33.8772	1.73505
V32I_M46I_I47V_I50V_I54L_V82F	-2.2803904247	24.203	5.87515
V32I_M46I_I47V_T74P_L76V	-2.82883895405	61.95739999999999	9.43623
M46I_I47V_V82T_I84V_L90M	-3.00211848833	36.25240000000001	4.43979
V32I_I47V_I54L_V82T	-2.44275208926	20.863	2.29198
M46I_I50V_I54L_L76V_V82T_I84V	-2.57637517255	33.282799999999995	14.6704
M46I_I50V_V82F_I84V_L90M	-2.46913461639	38.2348	4.98626
I47V_I50V_I54M_L76V	-2.32585812762	26.981	8.59568
M46I_I47V_I54L_L76V_I84V	-2.79460989718	31.3128	12.6747
V82F_I84V_L90M	-1.74846142216	19.2738	1.29934
I50V_T74P	-2.01184771207	35.74679999999999	4.178
V32I_M46I_I47V_I50V_I54L_V82T	-2.4054982947	24.549	6.40776
V32I_V82F_I84V	-2.62496942857	10.843399999999999	-1.22386
M46I_I47V_I50V_L76V_V82F_I84V	-2.50190864924	36.119	13.3099
I50V_V82T_I84V	-2.69701599121	11.256	5.20224
V32I_I47V_I54M_V82F_I84V_L90M	-3.0194564663	33.6568	-0.503552
V32I_I50V_I54L_L76V_V82F_L90M	-2.54341696273	39.4516	9.85155
M46I_I50V_I54L_L76V_I84V_L90M	-2.67012179106	44.6036	13.7411
V32I_I47V_I54M_L76V_V82F_I84V_L90M	-3.03745606337	40.301	6.97696
V32I_I50V_I54M_V82F_I84V_L90M	-2.77101904299	32.8376	0.400174
V32I_M46I_I47V_V82F_I84V	-2.56881694239	27.298399999999997	2.20697
V32I_M46I_I47V_I54M_L76V_V82F_I84V_L90M	-2.83438677756	41.3586	7.76956
V32I_I54L_L76V_V82F_I84V	-2.83305295927	28.4056	6.48702
V32I_M46I_I54M_L76V_I84V	-2.58493991067	31.8174	8.71171
M46I_I50V_V82F_L90M	-2.75743063921	34.818	3.02977
I47V_L76V	-2.4841881875	16.297000000000004	8.14046
M46I_I50V_I54L_L76V_I84V	-2.55207481061	34.7106	14.4983
M46I_I47V_I54L_L76V	-2.41641517144	24.948	10.661
M46I_I50V_I54L	-2.19893909066	17.388	7.13363
L10F	-0.913817233123	14.700999999999999	-1.68794
M46I_I47V_I84V	-0.861149989598	27.923400000000004	3.59664
M46I_I54L_T74P	-1.09267543745	48.671800000000005	3.18575
V32I_I54L_I84V	-2.60199191224	21.245	2.03912
M46I_L76V_L90M	-2.89947497101	38.054199999999994	8.08007
M46I_I47V_I50V_I54M_V82T_L90M	-2.53056546855	35.588	4.22544
M46I_I50V_I54M_V82F_I84V	-2.33757776699	25.029999999999998	3.31128
M46I_I50V_I84V	-2.54270773974	29.037799999999997	4.90276
V32I_I54L_V82T_L90M	-3.26550433566	29.1858	0.427671
V32I_I47V_I50V_I54M_L90M	-2.3618553312	34.0452	0.566721
I47V_I54L_T74P_V82F	-2.62320288179	51.6724	5.43568
M46I_I47V_I54M_V82T_I84V	-2.6837094417	23.964800000000004	3.44922
I47V_I54L_L76V_V82F	-2.39283271491	26.840600000000002	9.52075
V32I_M46I_I47V_L76V_V82T_L90M	-2.73257260798	42.6368	9.30173
V32I_I50V_I54M_L76V_V82F_L90M	-2.53787233919	40.511	8.97359
I54M_V82F	-1.81693804056	15.603	1.07684
M46I_I47V_I54L_L76V_L90M	-2.86002496854	35.71640000000001	10.1259
M46I_I47V_I54M_V82F	-2.23933251979	21.755000000000003	2.44512
V32I_I47V_I54L_T74P_V82F_I84V	-2.84309986765	54.352999999999994	4.44291
M46I_L76V_V82F_I84V_L90M	-2.55223916765	44.315999999999995	9.06377
V32I_M46I_I54L_L76V	-2.50633531017	27.2086	9.65813
V32I_M46I_I47V_I50V_L90M	-2.73155020755	37.8644	2.26077
M46I_I84V_L90M	-1.30958975235	36.5862	1.89187
V32I_I47V_I54M_L76V_V82F_I84V	-2.79709420261	30.202999999999996	5.13473
I47V_I50V_I84V	-2.46282112431	19.8128	5.70882
I54M_V82T	-2.04676459735	15.978	1.08543
M46I_I47V_I54L_L76V_V82F_I84V	-2.4750272743	30.467200000000002	12.2276
M46I_L76V_I84V_L90M	-2.85204932968	45.1202	7.97966
V32I_I47V_I54M_L76V_V82T_L90M	-2.60692038819	39.227199999999996	7.99715
M46I_I47V_I54M_V82T	-2.3905373565	22.166	2.80813
V32I_M46I_L76V_V82T_I84V	-2.40964116232	32.644400000000005	8.7991
I47V_I50V_L76V_I84V	-2.62857507942	26.5964	12.8918
M46I_I47V_I54L_L76V_V82T_I84V	-2.51023766953	30.032	13.3309
M46I_I50V_L76V	-2.60093282153	29.7372	10.3023
M46I_I47V_I54M_V82T_I84V_L90M	-2.51277996802	33.924600000000005	3.6575
V32I_I54M_L76V_V82F_I84V_L90M	-2.59909754397	39.536199999999994	8.34441
V32I_M46I_I50V_I54L_L76V	-2.4361566586	29.7882	11.0928
V32I_I54M_L76V_V82F	-2.82572310251	27.5704	8.15102
V32I_I50V_V82F	-2.64976330812	11.059800000000001	2.32366
I47V_I50V_V82F_I84V_L90M	-3.1174678292	28.9072	3.75021
I47V_I84V_L90M	-2.05493938993	27.4746	2.8948
I50V_I54M_L76V_V82T_I84V	-2.52505555922	32.0098	12.2479
V32I_I47V_I54L_V82F_L90M	-2.99475410897	31.2486	1.7617
V32I_M46I_I47V_I50V_I54L_L76V	-2.41804248673	30.260600000000004	12.6664
M46I_I47V_L90M	-2.08101904288	30.686	2.18437
I47V_I54M_L76V_I84V_L90M	-2.64873729486	40.8154	8.16104
V32I_M46I_I47V_I50V_I84V	-2.77116329142	30.551	4.24514
V32I_I47V_I50V_V82F_L90M	-3.11873040624	27.681399999999996	2.34163
M46I_I50V_I54L_I84V	-2.61088404929	26.0006	6.53538
V32I_I54L	-1.9447888993	17.7402	-0.319962
V32I_I54M	-2.23678479648	17.855600000000003	-0.907857
M46I_I47V_V82F_I84V	-2.57968731064	26.899400000000004	3.93786
V32I_I50V_V82T	-2.88983024753	11.407599999999999	2.66549
M46I_I47V_I50V_I54M_L76V_V82T_I84V	-2.26151014287	33.268600000000006	12.4348
M46I_I54L_V82T_I84V	-2.61965563444	22.1508	4.1904
M46I_I54L_L76V_I84V_L90M	-2.48039508134	42.214	9.39114
M46I_I47V_I50V_I54M_I84V	-2.24313690718	27.756999999999998	4.55752
V32I_M46I_I50V_L76V_V82T_I84V	-2.43061150776	34.876	12.4682
V82T_L90M	-1.59322187263	16.302599999999998	1.03833
V32I_I50V_V82F_I84V	-2.67861091003	13.2604	3.09449
V32I_I54M_I84V_L90M	-2.81693347901	31.249399999999998	-0.278531
M46I_I47V_I54L_V82F_L90M	-2.99232600202	31.853999999999996	4.04349
M46I_I47V_I50V_I54M_L76V	-2.431830587	28.2106	9.69184
I47V_L76V_V82F	-2.57369595087	20.939999999999998	10.4852
M46I_I47V_I50V	-2.14402886367	22.095	4.26549
I50V_V82T	-2.57747878514	7.75	3.94909
M46I_I54M_I84V_L90M	-2.39463921605	33.5944	2.17163
M46I_I50V_I54M_I84V	-2.44836234654	25.9216	3.92451
M46I_I47V_I54L_T74P_L76V	-1.98337435554	55.7238	12.2867
L10F_T74P	-2.93257315978	48.0004	0.145891
I47V_I50V_I54L_V82T_I84V_L90M	-2.67168288552	34.228	8.41631
V32I_M46I	-0.856170224202	23.4886	-0.575033
L10F_V32I	-1.97448708416	22.813	-2.57929
V32I_I47V_V82T	-2.3982961662	15.09	0.786689
V32I_I50V_V82F_L90M	-2.83305017252	21.733000000000004	1.80835
M46I_I47V_I50V_I54L_L76V_V82F_L90M	-2.91547336534	41.2832	14.4876
V32I_M46I_I50V_I54L_I84V_L90M	-2.79950403951	36.1074	5.28973
V32I_I47V_I50V_I54L_L76V_V82T_I84V	-2.56012429362	31.237199999999994	12.4932
V32I_M46I_I47V_I50V_I54M_L76V_I84V	-2.41766719911	34.86880000000001	10.1392
V32I_T74P_L76V_V82F	-2.21148712557	47.569599999999994	8.90944
I50V_I54L_L76V_L90M	-2.62303982389	37.528800000000004	10.5021
V32I_I47V_L76V_V82T_I84V_L90M	-2.9610829155	32.754400000000004	8.24325
M46I_I47V_I50V_I84V	-2.6710403801	30.319199999999995	6.08872
V32I_I54L_L76V	-2.56175419368	25.8668	7.10794
V32I_I47V_V82T_I84V	-2.48607795598	16.355399999999996	2.14703
V32I_I50V_I54M_V82F_I84V	-2.67495620516	22.7618	2.49973
M46I_I50V_I54M_V82T_L90M	-2.83761287835	32.092	2.95026
I50V_I54M_L76V_V82F_L90M	-2.65847705801	40.7136	8.3286
V32I_I50V_L76V_V82F_I84V	-2.49681697374	21.4952	11.0644
V32I_M46I_I47V_I50V_I54M_V82F_I84V	-2.39638357279	27.243199999999995	1.31594
V32I_M46I_I50V_L76V_V82F_I84V	-2.50252689111	35.5418	10.4138
V32I_M46I_I50V_I54L_L76V_V82F	-2.43820981436	29.916800000000002	12.3561
M46I_I47V_I54L_V82F_I84V	-2.60599882605	23.5176	5.38515
M46I_L76V_I84V	-2.44102732049	35.2686	8.84652
I47V_I54L_V82F	-2.49101853038	19.7588	4.55024
V32I_I54L_V82F_I84V	-2.50627732179	20.3454	1.01023
V32I_M46I_I47V_I54L_L76V_V82F_I84V_L90M	-2.98311658221	40.4654	10.8381
I54L_T74P_L76V_V82F_I84V	-2.30138120426	60.7876	10.1235
V32I_I54L_L76V_V82F_I84V_L90M	-2.97614388117	38.40259999999999	7.46274
L76V_V82T_I84V	-1.76971991172	20.052	9.30527
I50V_I54M_L76V_V82F_I84V_L90M	-2.61576412874	42.2582	9.94023
V32I_M46I_I50V_I54L_L76V_I84V	-2.92130631077	33.2258	14.2865
I47V_L76V_I84V_L90M	-2.59448812251	34.2186	9.46769
M46I_L76V	-1.91093758958	27.4322	7.80114
V32I_I47V_L76V_I84V_L90M	-3.12222802187	34.3054	8.55795
V32I_M46I_I47V_I50V_V82F	-2.49678072688	27.4748	3.45116
I50V_I54L_V82F_I84V	-2.47023527893	22.410200000000003	4.10318
V32I_M46I_I50V_I54M	-2.12176955155	23.1262	2.1123
V32I_I54L_L76V_I84V	-3.06738111213	29.539200000000005	9.23029
V32I_M46I_I50V_V82F_I84V_L90M	-2.95684586255	38.52419999999999	2.50387
V32I_M46I_I47V_L76V_V82F_I84V_L90M	-3.03460552147	43.756	8.54612
V32I_I47V_I54M_L76V_L90M	-2.6171278363	38.24720000000001	5.01726
M46I_I47V_I50V_T74P	-2.43011737378	53.888	5.63786
V32I_I47V_I50V_I54M_L76V_I84V	-2.72431462872	33.7212	11.0045
M46I_I47V_I54L_I84V	-2.39733937696	24.534	5.74442
V32I_M46I_I47V	-0.963964394974	24.7326	0.0042991
V32I_M46I_I50V_I54M_L76V_V82T_I84V	-2.4993838902	32.939800000000005	11.5412
I50V_I54L_L76V_I84V_L90M	-2.48106555484	43.4288	12.7881
M46I_I47V_I54L_V82T_I84V_L90M	-2.71514857931	32.9776	6.30546
V32I_I47V_I54M_T74P_V82F	-1.93452289136	53.1472	0.350177
V32I_I47V_I50V_I54L_V82F_I84V_L90M	-2.78963820434	34.986	5.17909
V32I_I54M_V82T_L90M	-2.77591917918	29.0654	-0.387394
